# Supplementary material for: Dermal features derived from optoacoustic tomograms via machine learning correlate microangiopathy phenotypes with diabetes stage
Source: Nat Biomed Eng. 2023 Dec 4;7(12):1667–82. doi: 10.1038/s41551-023-01151-w (PMC10727986; doi:10.1038/s41551-023-01151-w)
Supplement: Supplementary file 3 — Calculated feature values per scan. [file 41551_2023_1151_MOESM3_ESM.xlsx]

## Sheet: Sheet1
ID	scan	disease	3D ED/SVP Number of vessels	3D ED/SVP Number of j2e branches	3D ED/SVP Number of j2j branches	3D ED/SVP Number of junctions	3D ED/SVP Junctions-to-vessels ratio	3D ED/SVP Layer thickness	3D ED/SVP Total area of vessels	3D ED/SVP Layer area	3D ED/SVP Vasculature intensity	3D ED/SVP Layer intensity	3D ED/SVP Vascular density	3D ED/SVP Junction density	3D ED/SVP Average vessel length	3D ED/SVP Average vessel diameter	3D ED/SVP Average vessel volume	3D ED/SVP Vascular length-to-width ratio	3D DE Number of vessels	3D DE Number of j2e branches	3D DE Number of j2j branches	3D DE Number of junctions	3D DE Junctions-to-vessels ratio	3D DE Layer thickness	3D DE Total area of vessels	3D DE Layer area	3D DE Vasculature intensity	3D DE Layer intensity	3D DE Vascular density	3D DE Junction density	3D DE Average vessel length	3D DE Average vessel diameter	3D DE Average vessel volume	3D DE Vascular length-to-width ratio	2D ED/SVP Number of vessels	2D ED/SVP Number of j2e branches	2D ED/SVP Number of j2j branches	2D ED/SVP Number of junctions	2D ED/SVP Junctions-to-vessels ratio	2D ED/SVP Layer thickness	2D ED/SVP Total area of vessels	2D ED/SVP Layer area	2D ED/SVP Vasculature intensity	2D ED/SVP Layer intensity	2D ED/SVP Vascular density	2D ED/SVP Junction density	2D ED/SVP Average vessel length	2D ED/SVP Average vessel diameter	2D ED/SVP Average vessel area
1	1	0	2119	306	1791	1494	0.70505	216	7.77915e+08	3.03524e+09	0.00155735	7.10111e-05	6.98132e-07	4.92218e-07	109.966	70.8993	498344	3.07507	3149	577	2535	2255	0.7161	339	1.25098e+09	4.40481e+09	0.000968433	2.26377e-05	7.149e-07	5.1194e-07	122.712	87.4532	875290	2.71001	35	14	19	24	0.685714	273	449632	1.10889e+06	0.067392	0.0049179	3.15631e-05	2.16432e-05	246.093	91.134	4.48307e+06
2	1	0	1374	201	1153	908	0.660844	150	6.88284e+08	1.94974e+09	0.00170844	0.000125468	7.0471e-07	4.65703e-07	124.195	82.8197	802487	2.86545	3137	614	2467	2149	0.685049	387	1.35959e+09	3.30409e+09	0.000864887	2.72103e-05	9.49429e-07	6.50406e-07	140.734	72.0721	682444	3.44387	21	12	7	13	0.619048	174	355986	752713	0.0742981	0.00632965	2.78991e-05	1.72709e-05	257.885	106.523	1.01057e+07
3	1	0	1573	381	1140	1100	0.699301	228	8.94867e+08	2.83093e+09	0.0011678	5.37665e-05	5.55647e-07	3.88565e-07	121.091	94.9538	940257	2.56949	2156	655	1394	1485	0.688776	351	9.55707e+08	3.05522e+09	0.00109346	1.51836e-05	7.05678e-07	4.86054e-07	127.037	60.0541	433789	4.05163	21	6	12	17	0.809524	213	384052	1.23981e+06	0.0810061	0.00352717	1.69381e-05	1.37118e-05	156.709	118.501	6.32848e+06
3	2	0	1525	225	1263	1004	0.658361	153	6.761e+08	2.42535e+09	0.00240838	8.30288e-05	6.28774e-07	4.1396e-07	120.488	62.4767	397863	3.7603	1973	478	1427	1382	0.700456	306	1.0752e+09	3.61863e+09	0.00151442	2.21383e-05	5.45234e-07	3.81913e-07	144.59	64.2631	518548	4.40223	40	14	26	25	0.625	219	452167	1.02811e+06	0.0856611	0.00530665	3.89063e-05	2.43164e-05	214.867	79.8042	3.21928e+06
4	1	0	947	261	629	670	0.707497	141	5.60621e+08	2.50423e+09	0.00232858	6.62952e-05	3.7816e-07	2.67547e-07	136.814	80.571	808520	3.28234	1310	509	619	957	0.730534	252	5.48198e+08	2.17559e+09	0.00238135	1.77627e-05	6.02137e-07	4.39882e-07	143.88	39.2503	225749	6.11166	42	19	19	27	0.642857	237	476738	1.34514e+06	0.0732467	0.00431105	3.12235e-05	2.00722e-05	225.559	101.353	7.67026e+06
5	1	0	778	170	583	524	0.673522	93	4.86199e+08	1.97282e+09	0.00329723	8.94806e-05	3.94359e-07	2.65609e-07	143.88	80.571	778449	3.51658	2498	631	1798	1748	0.69976	438	1.49144e+09	6.41262e+09	0.00107488	1.59569e-05	3.89544e-07	2.72587e-07	142.026	78.3009	783945	3.35695	10	5	3	9	0.9	114	241272	744853	0.136475	0.00410794	1.34255e-05	1.20829e-05	305.243	102.762	1.01265e+07
6	1	0	613	178	403	413	0.673736	57	3.3276e+08	1.50846e+09	0.00395081	9.69034e-05	4.06374e-07	2.73789e-07	140.447	54.0541	366123	4.89793	2078	667	1242	1451	0.698268	297	8.83274e+08	3.18082e+09	0.00148841	2.15748e-05	6.53291e-07	4.56172e-07	122.904	54.0541	311259	4.41586	21	10	9	17	0.809524	141	350393	633104	0.0830023	0.00663158	3.31699e-05	2.68518e-05	266.151	105.468	1.02284e+07
7	1	0	1138	223	872	819	0.719684	90	4.57046e+08	2.03594e+09	0.00236875	8.86682e-05	5.58957e-07	4.02272e-07	121.111	68.4722	458285	3.24012	3483	852	2521	2436	0.699397	426	1.29651e+09	5.62571e+09	0.000835029	1.74357e-05	6.19122e-07	4.33012e-07	122.52	64.2631	444293	3.68005	29	12	13	22	0.758621	195	360153	847513	0.0736304	0.00576046	3.42178e-05	2.59583e-05	211.293	102.762	7.172e+06
8	1	0	682	180	479	461	0.675953	93	4.71113e+08	1.59057e+09	0.00207008	9.49986e-05	4.28776e-07	2.89832e-07	150.937	78.3009	817060	3.93864	4220	819	3340	2961	0.701659	429	1.53751e+09	5.61164e+09	0.000634301	2.193e-05	7.52008e-07	5.27653e-07	120.858	66.7039	438415	3.62909	33	10	21	24	0.727273	156	301136	664971	0.0853799	0.00570171	4.96262e-05	3.60918e-05	164.03	85.0312	3.94986e+06
9	1	0	1692	275	1388	1189	0.702719	177	6.27135e+08	2.84385e+09	0.00167051	5.85585e-05	5.94969e-07	4.18096e-07	120.667	68.4722	497140	3.28069	2697	725	1875	1862	0.690397	405	1.04992e+09	5.66725e+09	0.000997829	1.69823e-05	4.75892e-07	3.28554e-07	125.87	64.2631	470435	3.95196	38	16	21	22	0.578947	255	448766	1.02744e+06	0.064827	0.00514815	3.69852e-05	2.14125e-05	220.676	97.2369	4.95749e+06
10	1	0	1174	163	978	812	0.691652	84	4.08345e+08	1.5485e+09	0.00247764	8.62725e-05	7.58151e-07	5.24377e-07	111.773	56.884	334436	3.8659	4810	1106	3581	3323	0.690852	495	1.60778e+09	4.71607e+09	0.000629272	2.54186e-05	1.01992e-06	7.04612e-07	120.858	54.0541	338236	4.06416	35	14	19	28	0.8	195	380638	899218	0.0680358	0.0051225	3.89227e-05	3.11382e-05	164.605	104.115	6.96369e+06
11	1	0	829	226	565	563	0.679131	72	3.07022e+08	1.6341e+09	0.00340605	7.84564e-05	5.07313e-07	3.44532e-07	124.387	39.2503	193041	6.12927	3060	681	2336	2116	0.691503	447	1.50285e+09	5.67702e+09	0.000695834	2.23469e-05	5.39015e-07	3.72731e-07	127.311	78.3009	755494	3.26372	25	8	17	19	0.76	150	287770	711253	0.0845181	0.00485657	3.51492e-05	2.67134e-05	141.213	85.4691	3.15125e+06
12	1	0	1079	199	845	762	0.706209	135	5.51638e+08	1.34211e+09	0.00199295	0.000154586	8.03959e-07	5.67763e-07	122.52	68.4722	460673	3.55248	3876	873	2931	2709	0.698916	447	1.47002e+09	5.51638e+09	0.000747873	1.96831e-05	7.02634e-07	4.91083e-07	122.533	66.0631	472510	3.48582	30	13	15	20	0.666667	165	317602	668796	0.0699718	0.00608383	4.48567e-05	2.99045e-05	187.709	97.2369	4.97565e+06
13	1	0	1847	384	1404	1278	0.691933	189	6.73785e+08	3.21033e+09	0.00186422	5.72832e-05	5.75329e-07	3.98089e-07	122.712	60.0541	384589	4.11114	2547	637	1804	1804	0.708284	312	9.46088e+08	4.59192e+09	0.00132766	1.91646e-05	5.54669e-07	3.92864e-07	122.904	57.0541	391473	4.01889	57	19	37	37	0.649123	285	519428	1.15528e+06	0.0646282	0.00592096	4.93386e-05	3.20268e-05	225.751	96.2433	6.43667e+06
14	1	0	1246	268	937	878	0.704655	141	5.74589e+08	2.45947e+09	0.00163902	6.28795e-05	5.06613e-07	3.56987e-07	127.959	84.9293	881879	2.95434	4417	1031	3221	3105	0.702966	474	1.399e+09	6.96794e+09	0.000673167	1.59791e-05	6.33903e-07	4.45612e-07	120.679	54.0541	323899	4.03224	40	16	22	29	0.725	222	384872	879257	0.0708932	0.00524084	4.5493e-05	3.29824e-05	167.701	105.468	5.49536e+06
15	1	0	944	206	707	659	0.698093	72	3.75705e+08	1.46956e+09	0.0028429	8.50208e-05	6.42369e-07	4.48433e-07	121.05	72.0721	614072	3.35071	4122	909	3135	2874	0.697234	540	1.88024e+09	6.75962e+09	0.000568062	2.57035e-05	6.09797e-07	4.25172e-07	122.904	72.0721	586996	3.26685	43	16	27	30	0.697674	183	357012	675819	0.0778871	0.00634018	6.36265e-05	4.43906e-05	180.084	97.2369	4.27212e+06
16	1	0	1768	276	1470	1228	0.69457	234	9.90613e+08	3.10988e+09	0.000849105	5.43546e-05	5.6851e-07	3.9487e-07	135.133	112.102	1.43148e+06	2.49834	3910	730	3096	2757	0.705115	435	1.4963e+09	5.82384e+09	0.000562142	1.64787e-05	6.71379e-07	4.73399e-07	122.546	70.8993	554323	3.34156	42	21	18	26	0.619048	255	410034	1.04332e+06	0.0627966	0.00406365	4.02563e-05	2.49205e-05	187.709	97.2369	4.91134e+06
17	1	0	769	229	512	548	0.712614	81	4.27754e+08	1.8872e+09	0.00204898	6.59797e-05	4.07481e-07	2.90377e-07	131.309	68.4722	543482	3.98319	3766	995	2630	2628	0.697823	342	9.88395e+08	4.24599e+09	0.000886751	1.82444e-05	8.86956e-07	6.18938e-07	118.638	39.2503	167590	5.38115	51	20	30	36	0.705882	219	424709	836574	0.0550556	0.00580167	6.09629e-05	4.30327e-05	211.58	82.4177	5.5559e+06
18	1	0	1274	201	1035	858	0.673469	114	5.04708e+08	1.42681e+09	0.00211853	0.000124069	8.929e-07	6.01341e-07	120.871	64.2631	418081	3.85073	4377	937	3250	3091	0.706191	447	1.25305e+09	5.53463e+09	0.000853311	2.07959e-05	7.90838e-07	5.58483e-07	116.959	49.2361	226200	4.48572	35	19	15	26	0.742857	153	286439	600414	0.0882012	0.00663556	5.82931e-05	4.33035e-05	187.901	74.5773	3.01909e+06
19	1	0	1861	390	1420	1294	0.695325	201	6.4987e+08	3.04583e+09	0.00180088	6.00386e-05	6.11e-07	4.24843e-07	122.163	54.0541	333981	4.31086	2915	676	2111	2071	0.710463	324	8.97302e+08	4.21056e+09	0.00130428	1.73369e-05	6.92306e-07	4.91858e-07	120.858	54.0541	295418	4.40348	61	14	45	39	0.639344	258	494909	1.05263e+06	0.0558517	0.0061379	5.79502e-05	3.70501e-05	225.893	97.2369	4.92175e+06
20	1	0	971	140	806	708	0.729145	84	3.84312e+08	1.63059e+09	0.00274453	8.64742e-05	5.95492e-07	4.342e-07	124.195	68.4722	485910	3.75023	3435	772	2532	2402	0.699272	543	1.45725e+09	5.61459e+09	0.000723802	2.26838e-05	6.11799e-07	4.27814e-07	125.691	64.2631	466685	3.89474	31	11	18	22	0.709677	147	300170	643807	0.0843135	0.00605539	4.81511e-05	3.41717e-05	281.66	93.5673	6.3978e+06
41	1	1	1374	260	1083	944	0.687045	162	7.40052e+08	1.73866e+09	0.00162742	0.000109205	7.90263e-07	5.42946e-07	144.263	78.3009	815023	3.63988	3711	891	2707	2592	0.698464	621	1.98107e+09	5.66851e+09	0.000607941	2.8864e-05	6.5467e-07	4.57263e-07	144.25	68.4722	536286	4.2076	23	13	7	13	0.565217	204	329897	767190	0.103938	0.00500001	2.99795e-05	1.6945e-05	188.284	85.0312	4.12068e+06
41	2	1	1063	213	817	730	0.686736	132	5.69364e+08	9.98335e+08	0.00206453	0.000155168	1.06477e-06	7.31217e-07	126.228	78.3009	719631	3.2164	2983	740	2143	2072	0.694603	468	1.47784e+09	3.37901e+09	0.000795397	3.4673e-05	8.82803e-07	6.13198e-07	135.544	72.0721	606579	3.50302	16	9	2	13	0.8125	174	302927	466914	0.114842	0.00760251	3.42675e-05	2.78424e-05	258.268	100.056	8.19115e+06
42	1	1	1223	221	989	854	0.698283	144	6.0346e+08	1.96813e+09	0.0019173	7.74437e-05	6.21401e-07	4.33914e-07	122.341	126.95	1.47667e+06	2.08494	3736	557	3152	2619	0.701017	441	1.79519e+09	5.38593e+09	0.000644505	2.73083e-05	6.93659e-07	4.86267e-07	125.87	112.102	1.37588e+06	2.34761	34	20	14	18	0.529412	213	421602	680598	0.0734538	0.00748669	4.9956e-05	2.64473e-05	281.756	114.805	1.06112e+07
42	2	1	828	214	604	549	0.663043	138	6.49357e+08	2.13266e+09	0.00152535	6.8742e-05	3.88247e-07	2.57425e-07	143.88	122.639	1.75819e+06	2.58475	1932	529	1303	1334	0.690476	331.5	1.03221e+09	5.24983e+09	0.000959594	1.14424e-05	3.68012e-07	2.54104e-07	142.409	66.7039	529596	4.01779	17	7	8	13	0.764706	141	305743	565285	0.0797758	0.00595904	3.00733e-05	2.29973e-05	297.951	105.468	1.07055e+07
43	1	1	941	236	684	649	0.689692	133.5	6.38816e+08	2.12418e+09	0.00233635	9.95984e-05	4.42995e-07	3.0553e-07	125.512	123.678	1.52849e+06	2.29879	2774	807	1869	1961	0.706921	603	1.79282e+09	5.58454e+09	0.000832485	2.70035e-05	4.96729e-07	3.51148e-07	138.092	98.5633	1.18456e+06	2.71001	29	7	20	20	0.689655	228	493015	1.06252e+06	0.0711129	0.00536354	2.72936e-05	1.88232e-05	211.676	102.762	7.33482e+06
43	2	1	658	230	412	470	0.714286	123	5.95432e+08	1.91124e+09	0.00176711	0.000109284	3.4428e-07	2.45914e-07	137.104	179.491	2.78716e+06	1.92496	3918	953	2875	2748	0.701378	696	2.10922e+09	4.63636e+09	0.000498853	2.64804e-05	8.45059e-07	5.92706e-07	134.879	87.9731	968287	2.86968	28	10	17	21	0.75	210	449008	967149	0.0579393	0.00526592	2.89511e-05	2.17133e-05	301.417	117.917	1.18676e+07
44	1	1	1088	210	859	728	0.669118	117	5.72689e+08	2.11739e+09	0.00154132	8.38726e-05	5.13839e-07	3.43819e-07	122.52	69.1775	539466	3.3923	2809	844	1833	1974	0.702741	453	1.13285e+09	2.34958e+09	0.000779184	2.52856e-05	1.19553e-06	8.40149e-07	124.029	44.4587	240913	5.37841	29	14	14	16	0.551724	210	394967	909040	0.058223	0.00500336	3.19018e-05	1.7601e-05	194.667	100.056	7.3871e+06
44	2	1	1202	192	991	829	0.689684	150	5.97594e+08	1.42661e+09	0.00176027	0.000137024	8.4256e-07	5.811e-07	117.342	61.2631	374286	3.74668	2837	750	1975	1983	0.698978	414	1.17758e+09	2.38119e+09	0.000893294	2.78494e-05	1.19142e-06	8.32777e-07	133.412	54.0541	377582	4.67499	16	8	8	12	0.75	174	345143	736382	0.0705492	0.00562498	2.17279e-05	1.62959e-05	233.968	108.58	6.93156e+06
45	2	1	920	176	715	625	0.679348	96	3.98387e+08	1.93073e+09	0.0026473	7.25288e-05	4.76505e-07	3.23712e-07	122.354	60.0541	373340	4.37045	2458	669	1659	1719	0.699349	480	1.2383e+09	4.38176e+09	0.000851692	2.23363e-05	5.60962e-07	3.92308e-07	145.938	60.0541	482815	4.78427	17	9	6	13	0.764706	174	337812	753390	0.0815091	0.00529134	2.25647e-05	1.72553e-05	210.718	85.0312	4.45868e+06
46	1	1	1381	291	1067	959	0.694424	204	8.66893e+08	2.62365e+09	0.00138426	7.12509e-05	5.26366e-07	3.65522e-07	128.973	84.9293	822710	2.96203	3349	703	2608	2323	0.69364	471	1.77909e+09	5.05712e+09	0.000674506	2.82998e-05	6.62234e-07	4.59352e-07	142.047	82.7501	822681	3.2195	12	7	1	11	0.916667	120	192484	93491.2	0.188103	0.0241441	0.000128354	0.000117658	170.796	105.468	6.17698e+06
47	1	1	1357	267	1062	937	0.690494	141	5.93997e+08	2.26938e+09	0.00206548	7.74265e-05	5.97961e-07	4.12888e-07	119.308	78.3009	671058	2.90051	2622	642	1893	1828	0.697178	411	1.28755e+09	4.48613e+09	0.000952887	2.02324e-05	5.84468e-07	4.07478e-07	129.468	68.4722	553872	3.61751	22	8	13	14	0.636364	136.5	302488	856049	0.0820866	0.00394583	2.56995e-05	1.63542e-05	190.376	117.917	1.36995e+07
47	2	1	1092	174	881	708	0.648352	159	6.86652e+08	2.52205e+09	0.00210519	0.000107058	4.32982e-07	2.80725e-07	127.822	64.2631	466769	4.03396	2024	543	1381	1411	0.697134	462	1.26459e+09	4.7297e+09	0.00114309	2.09922e-05	4.27934e-07	2.98327e-07	137.39	69.1558	586637	3.90537	26	12	13	16	0.615385	183	356724	944894	0.0712241	0.00411704	2.75163e-05	1.69331e-05	230.968	92.3506	6.45964e+06
48	1	1	2238	340	1876	1596	0.713137	180	7.4024e+08	2.53946e+09	0.00193894	8.10823e-05	8.81289e-07	6.2848e-07	119.129	47.7428	219852	5.16033	5455	754	4672	3876	0.710541	558	2.24435e+09	6.93343e+09	0.000639509	2.80287e-05	7.86768e-07	5.59031e-07	125.87	72.0721	654507	3.28376	35	17	18	23	0.657143	201	374577	744462	0.094309	0.00586288	4.70138e-05	3.08948e-05	230.667	85.0312	3.94247e+06
48	2	1	2244	311	1906	1601	0.713458	189	7.66966e+08	2.75322e+09	0.00154777	6.63573e-05	8.15047e-07	5.81502e-07	118.813	53.714	251796	4.66237	4412	772	3596	3066	0.694923	588	2.15672e+09	7.05195e+09	0.000550415	2.30141e-05	6.25643e-07	4.34773e-07	140.643	72.0721	695980	3.6034	39	12	24	27	0.692308	201	376657	795439	0.0888364	0.00515752	4.90295e-05	3.39435e-05	167.892	91.134	5.4654e+06
49	1	1	1214	385	778	840	0.691928	201	8.44581e+08	3.66859e+09	0.00135864	4.89072e-05	3.30918e-07	2.28971e-07	120.679	110.734	1.14629e+06	2.40294	1324	491	705	906	0.68429	246	6.91956e+08	3.6527e+09	0.00165832	1.22128e-05	3.62472e-07	2.48036e-07	134.551	54.0541	342413	5.1488	42	18	24	26	0.619048	441	818152	1.89732e+06	0.046088	0.00402798	2.21364e-05	1.37035e-05	234.084	120.252	1.22135e+07
50	1	1	945	199	715	652	0.689947	102	4.29628e+08	1.67678e+09	0.00262227	9.14759e-05	5.63582e-07	3.88842e-07	122.904	54.0541	340822	4.37954	3216	731	2419	2261	0.703047	441	1.51327e+09	4.98006e+09	0.000744482	1.97779e-05	6.45775e-07	4.54011e-07	128.138	78.3009	714176	3.11008	21	4	12	18	0.857143	168	335822	705199	0.0730574	0.00543673	2.97788e-05	2.55247e-05	214.484	102.762	5.29659e+06
50	2	1	1360	372	938	932	0.685294	231	7.69485e+08	3.14559e+09	0.00166755	5.52049e-05	4.32351e-07	2.96288e-07	140.542	54.0541	327308	5.08845	1673	479	1111	1149	0.68679	285	8.61027e+08	2.7531e+09	0.00149026	1.77108e-05	6.07679e-07	4.17348e-07	137.236	54.0541	391291	4.72489	54	17	36	38	0.703704	375	751172	1.58048e+06	0.0493126	0.00484654	3.41669e-05	2.40434e-05	235.068	105.468	6.55065e+06
51	1	1	1159	213	924	819	0.706644	165	7.28657e+08	2.47159e+09	0.00186076	9.51734e-05	4.68928e-07	3.31365e-07	143.633	93.5673	1.01354e+06	3.05073	3131	746	2305	2147	0.685723	555	1.7168e+09	5.57233e+09	0.000789758	2.3421e-05	5.61884e-07	3.85297e-07	143.616	78.3009	813481	3.43237	21	10	8	14	0.666667	174	328521	833673	0.0933671	0.00469944	2.51897e-05	1.67932e-05	253.259	97.2369	5.30895e+06
51	2	1	1201	222	964	830	0.691091	138	6.39559e+08	1.98563e+09	0.00160759	9.83407e-05	6.04846e-07	4.18004e-07	135.187	99.7775	1.12471e+06	2.61563	3825	875	2877	2662	0.695948	543	1.63374e+09	4.31184e+09	0.000629323	2.84404e-05	8.87093e-07	6.1737e-07	125.533	70.2721	561557	3.43196	19	11	6	14	0.736842	165	318674	675074	0.0877133	0.00566983	2.8145e-05	2.07385e-05	305.435	117.917	1.3342e+07
52	1	1	1201	291	877	832	0.692756	141	5.93554e+08	2.35254e+09	0.00168963	5.86344e-05	5.10513e-07	3.53661e-07	125.712	54.0541	331981	4.36506	2862	727	2082	1981	0.692173	513	1.6891e+09	6.18412e+09	0.000593739	1.96674e-05	4.62798e-07	3.20336e-07	136.882	86.1913	907913	2.94906	24	11	11	19	0.791667	123	295010	703471	0.0933058	0.00435712	3.41165e-05	2.70089e-05	217.388	110.923	8.84787e+06
52	2	1	1179	230	908	832	0.705683	117	5.20127e+08	2.25246e+09	0.00186055	5.00077e-05	5.23428e-07	3.69374e-07	119.196	54.0541	286035	4.6722	2223	581	1578	1571	0.706703	381	1.06621e+09	3.89681e+09	0.000907628	1.85732e-05	5.70466e-07	4.0315e-07	128.624	63.0631	470685	4.09058	14	5	7	9	0.642857	114	234046	758753	0.119682	0.00279087	1.84513e-05	1.18616e-05	203.667	93.5673	6.6136e+06
53	1	1	1139	209	911	758	0.665496	207	9.83716e+08	2.91649e+09	0.00140637	7.58986e-05	3.90538e-07	2.59901e-07	124.195	101.313	1.02029e+06	2.70179	2032	556	1376	1391	0.684547	520.5	1.64505e+09	4.70521e+09	0.000840984	2.60323e-05	4.31861e-07	2.9563e-07	142.656	72.0721	665793	3.9073	22	15	5	15	0.681818	207	377685	1.13025e+06	0.0943023	0.00352125	1.94647e-05	1.32714e-05	261.555	97.2369	6.97166e+06
53	2	1	1609	258	1325	1070	0.665009	255	1.0704e+09	3.5071e+09	0.00152766	6.85048e-05	4.58783e-07	3.05095e-07	125.564	68.4722	504278	3.65827	1462	374	1011	1019	0.69699	327	1.02592e+09	2.96951e+09	0.00159389	2.66935e-05	4.92338e-07	3.43155e-07	140.061	72.0721	674433	4.01191	20	11	9	11	0.55	243	470901	1.30489e+06	0.0843306	0.00373214	1.53269e-05	8.4298e-06	234.301	111.214	7.37864e+06
54	1	1	1186	238	923	850	0.716695	111	5.22565e+08	2.04348e+09	0.00247435	9.84324e-05	5.80381e-07	4.15956e-07	121.05	54.0541	337331	3.9853	3487	739	2680	2435	0.698308	423	1.41674e+09	4.96448e+09	0.000912661	1.77475e-05	7.02389e-07	4.90484e-07	122.904	70.3125	569031	3.37723	18	6	12	12	0.666667	147	379771	716425	0.0638497	0.00576701	2.51247e-05	1.67498e-05	420.768	149.155	2.36253e+07
54	2	1	1568	389	1122	1082	0.690051	216	7.14774e+08	3.01835e+09	0.00224277	7.27063e-05	5.19489e-07	3.58474e-07	122.533	54.0541	353747	4.00825	1923	495	1368	1342	0.697868	285	1.03471e+09	3.47829e+09	0.0015493	2.34788e-05	5.52858e-07	3.85822e-07	138.42	68.4722	526075	3.81249	41	12	24	28	0.682927	267	507390	1.14403e+06	0.0656481	0.00491047	3.58384e-05	2.4475e-05	234.589	126.331	9.55315e+06
55	1	1	1701	279	1389	1223	0.718989	174	6.74011e+08	1.98878e+09	0.0022413	0.00011014	8.55297e-07	6.14949e-07	107.153	61.0931	371169	3.32763	2659	645	1969	1887	0.709665	411	1.41748e+09	5.44136e+09	0.00106574	2.59067e-05	4.88665e-07	3.46788e-07	122.904	92.3044	924904	2.60917	29	15	11	21	0.724138	225	400944	931468	0.0923296	0.00497838	3.11336e-05	2.2545e-05	171.084	100.056	6.25708e+06
56	2	1	730	154	549	501	0.686301	75	4.3036e+08	1.05291e+09	0.00324083	0.000173774	6.93318e-07	4.75825e-07	136.993	69.3284	544997	3.85559	3122	699	2329	2174	0.696348	501	1.61073e+09	6.42161e+09	0.000865895	1.92181e-05	4.86171e-07	3.38545e-07	144.071	68.4722	556256	4.09091	9	6	1	8	0.888889	117	238959	475912	0.113481	0.00633492	1.89111e-05	1.68098e-05	117.725	85.0312	2.27904e+06
57	1	1	450	108	325	300	0.666667	81	4.68562e+08	5.60613e+08	0.00223459	0.000378275	8.02693e-07	5.35128e-07	154.986	70.8993	710343	4.54933	2042	663	1233	1407	0.68903	534	1.25215e+09	6.14531e+09	0.000836196	1.23824e-05	3.32286e-07	2.28955e-07	145.056	54.0541	438040	4.79825	18	8	9	13	0.722222	117	305606	652096	0.0680425	0.00560886	2.76033e-05	1.99357e-05	211.867	122.459	9.84447e+06
57	2	1	884	146	717	629	0.711538	108	4.83063e+08	8.52816e+08	0.0021268	0.000219268	1.03657e-06	7.37556e-07	134.879	84.9293	889097	3.18755	2574	723	1718	1787	0.69425	387	1.03982e+09	3.81042e+09	0.000988041	1.56976e-05	6.75517e-07	4.68978e-07	125.87	54.0541	387732	4.17334	25	7	16	20	0.8	159	329217	750857	0.068708	0.00522099	3.32953e-05	2.66362e-05	192.688	85.0312	3.82674e+06
58	1	1	1048	181	849	703	0.670802	117	4.77551e+08	1.28459e+09	0.00296948	0.000154064	8.15823e-07	5.47255e-07	117.151	72.0721	531521	3.04209	2893	601	2265	2000	0.691324	447	1.74541e+09	4.90031e+09	0.000812461	2.6787e-05	5.90371e-07	4.08137e-07	127.32	102.268	1.1459e+06	2.62876	22	9	12	14	0.636364	147	325853	584795	0.085451	0.00660274	3.762e-05	2.394e-05	352.027	105.468	8.04625e+06
58	2	1	840	175	640	558	0.664286	93	4.97742e+08	1.18063e+09	0.00263826	0.000203204	7.11483e-07	4.72628e-07	142.409	72.0721	606579	3.76	2234	620	1557	1465	0.655774	450	1.34599e+09	3.30827e+09	0.000975617	3.0623e-05	6.75277e-07	4.42829e-07	140.136	61.2631	449008	4.289	24	13	11	16	0.666667	177	397280	716821	0.0645398	0.00663861	3.34812e-05	2.23208e-05	188.284	105.468	7.54085e+06
59	1	1	869	228	607	603	0.693901	111	4.31783e+08	1.45539e+09	0.002839	0.000128174	5.97091e-07	4.14322e-07	136.482	68.4722	546185	4.01889	2022	554	1426	1399	0.691889	291	1.00869e+09	4.19847e+09	0.00121527	1.85861e-05	4.81604e-07	3.33217e-07	143.701	74.0688	707685	3.59917	21	9	12	14	0.666667	147	332253	612880	0.0813308	0.00669263	3.42645e-05	2.2843e-05	279.938	114.805	9.2047e+06
59	2	1	1093	266	795	754	0.689844	174	6.17088e+08	2.35364e+09	0.00234854	0.000100869	4.64387e-07	3.20355e-07	144.14	62.3066	450632	4.50706	1790	560	1128	1259	0.703352	267	8.6407e+08	4.29326e+09	0.00167724	1.45973e-05	4.16932e-07	2.9325e-07	142.03	60.0541	446638	4.66511	35	18	16	22	0.628571	204	416299	788653	0.0792078	0.0069202	4.43795e-05	2.78957e-05	210.909	108.986	6.9673e+06
60	2	1	755	202	530	509	0.674172	111	5.03681e+08	1.4083e+09	0.00236127	9.93723e-05	5.36109e-07	3.6143e-07	146.104	69.7248	690150	4.05915	2553	653	1834	1731	0.678026	561	1.80073e+09	6.65551e+09	0.00066047	1.99971e-05	3.83592e-07	2.60085e-07	153.473	78.3009	807895	3.87928	11	6	4	7	0.636364	147	288680	790328	0.102673	0.00373112	1.39183e-05	8.85709e-06	376.568	85.0312	4.38278e+06
61	1	1	977	219	735	683	0.699079	114	4.89472e+08	1.04616e+09	0.00201267	0.0001226	9.33888e-07	6.52861e-07	122.354	68.4722	462762	3.71847	2832	806	1912	1956	0.690678	480	1.48375e+09	5.45311e+09	0.000663958	1.9814e-05	5.19337e-07	3.58694e-07	140.83	64.2631	496319	4.15511	22	8	13	14	0.636364	120	258735	592232	0.0993554	0.0049861	3.71476e-05	2.36394e-05	186.084	97.2369	6.42132e+06
61	2	1	972	187	750	680	0.699588	93	4.58124e+08	7.92728e+08	0.00273203	0.000108832	1.22615e-06	8.57797e-07	120.679	53.884	285022	4.39362	2412	587	1763	1657	0.686982	594	1.9887e+09	7.06695e+09	0.00062936	2.83581e-05	3.41307e-07	2.34472e-07	146.771	90.0901	1.04693e+06	3.28457	17	5	11	13	0.764706	141	297510	592291	0.112659	0.00456267	2.87021e-05	2.19487e-05	256.834	93.5673	7.901e+06
62	1	1	1366	372	948	963	0.704978	222	7.60599e+08	2.255e+09	0.00189408	6.06879e-05	6.05765e-07	4.27051e-07	122.564	72.0721	578408	3.19817	2658	700	1909	1798	0.676448	549	1.83319e+09	6.04619e+09	0.000785861	3.21459e-05	4.39616e-07	2.97377e-07	135.544	110.734	1.3955e+06	2.61776	28	15	9	19	0.678571	273	427314	1.29269e+06	0.0991316	0.00329404	2.16603e-05	1.4698e-05	160.792	105.468	5.69905e+06
62	2	1	1284	353	884	903	0.703271	192	6.88298e+08	2.00037e+09	0.00209304	6.4231e-05	6.41881e-07	4.51416e-07	123.357	72.0721	561654	3.38057	2376	617	1713	1584	0.666667	483	1.64707e+09	5.42638e+09	0.000874667	3.50392e-05	4.37861e-07	2.91907e-07	137.326	109.295	1.3508e+06	2.64502	28	15	9	19	0.678571	273	427314	1.29269e+06	0.0991316	0.00329404	2.16603e-05	1.4698e-05	160.792	105.468	5.69905e+06
63	1	1	677	180	456	475	0.701625	87	4.35471e+08	1.6924e+09	0.00257415	8.89475e-05	4.00024e-07	2.80667e-07	127.83	72.0721	699745	3.34219	1551	516	914	1093	0.704707	384	8.55316e+08	2.35728e+09	0.00131059	2.23058e-05	6.57962e-07	4.6367e-07	132.016	60.0541	443543	4.01832	20	9	9	16	0.8	156	326016	586849	0.0715825	0.0062638	3.40803e-05	2.72643e-05	167.796	93.7193	4.22139e+06
64	1	1	1849	410	1397	1261	0.68199	315	1.18798e+09	4.56096e+09	0.00122654	5.48937e-05	4.05398e-07	2.76477e-07	137.061	93.4622	997545	2.83299	1752	490	1192	1202	0.686073	318	1.02809e+09	3.61171e+09	0.00141731	1.88929e-05	4.85089e-07	3.32807e-07	145.925	72.0721	697223	3.71173	60	18	40	41	0.683333	360	735969	1.6566e+06	0.0566263	0.00516033	3.62189e-05	2.47496e-05	188.188	117.917	7.97715e+06
64	2	1	1626	448	1122	1127	0.693112	288	1.02222e+09	3.45892e+09	0.00106738	5.43972e-05	4.70089e-07	3.25825e-07	142.588	80.571	850241	3.46058	2250	531	1660	1594	0.708444	351	1.29925e+09	4.52706e+09	0.000839788	1.94691e-05	4.97011e-07	3.52105e-07	142.026	89.9415	982325	2.99034	50	18	27	37	0.74	402	692416	1.41724e+06	0.054971	0.00573355	3.52799e-05	2.61071e-05	226.167	117.917	9.14398e+06
65	1	1	1253	276	926	868	0.692737	150	5.80272e+08	2.27911e+09	0.00226119	6.16379e-05	5.49776e-07	3.8085e-07	130.5	65.7421	478441	3.97334	2187	666	1388	1480	0.676726	459	1.08973e+09	4.10431e+09	0.00120406	1.9631e-05	5.32855e-07	3.60597e-07	147.964	54.0541	440265	5.28515	11	3	6	9	0.818182	105	193699	464503	0.176264	0.0051404	2.36812e-05	1.93756e-05	187.901	120.252	3.66149e+06
65	2	1	1760	319	1390	1215	0.690341	210	8.20152e+08	3.02853e+09	0.0017082	6.30284e-05	5.8114e-07	4.01185e-07	128.853	72.0721	594275	3.56871	2242	518	1675	1558	0.694915	294	1.09978e+09	3.76342e+09	0.00127388	2.67938e-05	5.95735e-07	4.13985e-07	134.061	80.571	801731	3.14794	20	12	5	17	0.85	177	257228	654333	0.142301	0.00475931	3.05655e-05	2.59806e-05	147.309	92.5435	3.20867e+06
66	1	1	851	205	631	573	0.673325	165	6.79392e+08	9.62156e+08	0.00268121	0.000284419	8.84472e-07	5.95537e-07	147.408	102.268	1.19293e+06	3.14029	1527	520	897	1054	0.690242	348	9.10323e+08	5.08611e+09	0.00200104	1.6341e-05	3.00229e-07	2.07231e-07	135.018	70.8993	580984	3.91371	23	9	14	18	0.782609	192	426833	840589	0.0953936	0.00637032	2.73618e-05	2.14136e-05	187.28	117.917	6.76465e+06
66	2	1	714	199	498	500	0.70028	114	6.29073e+08	3.57588e+08	0.00219355	0.000635078	1.99671e-06	1.39826e-06	134.879	158.536	1.91929e+06	2.32065	797	284	460	538	0.675031	180	6.45362e+08	3.90677e+09	0.00213819	9.72403e-06	2.04005e-07	1.3771e-07	145.733	70.2721	668489	3.71206	15	8	4	13	0.866667	207	484144	935248	0.0618232	0.00530313	1.60385e-05	1.39001e-05	234.684	105.468	8.54926e+06
67	1	1	1630	358	1224	1117	0.685276	273	9.70109e+08	3.65145e+09	0.00121927	4.71586e-05	4.46398e-07	3.05906e-07	138.6	80.571	790918	3.22715	2444	654	1687	1709	0.699264	591	1.54741e+09	6.20485e+09	0.00076439	1.8545e-05	3.93885e-07	2.7543e-07	144.633	78.3009	851477	3.33575	42	12	27	31	0.738095	267	489770	897257	0.0703873	0.00526824	4.68093e-05	3.45497e-05	191.667	100.704	5.75758e+06
68	1	1	841	138	686	576	0.684899	84	4.57517e+08	1.66258e+09	0.00271253	0.000118685	5.05839e-07	3.46449e-07	125.333	123.678	1.35236e+06	2.47769	2045	636	1267	1448	0.708068	309	9.60931e+08	6.48092e+09	0.00129148	1.09567e-05	3.15542e-07	2.23425e-07	136.661	60.0541	443587	4.09276	9	3	5	5	0.555556	108	292512	815478	0.086315	0.00442376	1.10365e-05	6.13137e-06	183.5	125.662	4.69368e+06
68	2	1	968	170	779	671	0.693182	111	4.86847e+08	1.79197e+09	0.00262557	0.000101951	5.40186e-07	3.74447e-07	122.533	96.8343	974105	2.69947	1965	528	1324	1355	0.689567	237	8.65143e+08	5.1097e+09	0.0014775	1.18531e-05	3.84562e-07	2.65182e-07	138.12	68.4722	542800	3.85861	13	6	4	11	0.846154	126	289633	809502	0.0954148	0.00429699	1.60593e-05	1.35886e-05	310.143	108.58	1.5907e+07
69	1	1	1667	406	1215	1141	0.684463	231	9.32332e+08	3.42938e+09	0.00172875	6.34009e-05	4.86094e-07	3.32713e-07	125.712	68.4722	486735	3.76	3411	867	2429	2361	0.692172	585	1.85961e+09	7.41021e+09	0.000866724	1.68626e-05	4.60311e-07	3.18615e-07	142.658	68.4722	545143	3.99737	39	22	15	25	0.641026	297	520755	1.43762e+06	0.081516	0.00376834	2.71281e-05	1.73898e-05	191.78	94.4847	5.91422e+06
69	2	1	1738	343	1374	1213	0.697929	150	6.80888e+08	2.39893e+09	0.00256887	8.26748e-05	7.2449e-07	5.05643e-07	120.96	60.0541	390650	3.65932	3702	814	2771	2625	0.709076	462	1.55177e+09	6.17345e+09	0.00112717	2.30062e-05	5.99665e-07	4.25208e-07	125.691	63.0631	444353	3.86912	19	12	3	17	0.894737	174	302492	715901	0.128524	0.005151	2.654e-05	2.37463e-05	211.867	93.5673	6.73047e+06
70	1	1	1010	176	808	682	0.675248	138	6.51529e+08	2.12953e+09	0.00193842	0.000115042	4.74284e-07	3.20259e-07	122.533	94.9538	912785	2.8328	2521	805	1525	1759	0.697739	423	1.10322e+09	5.20359e+09	0.00114477	1.18675e-05	4.84474e-07	3.38036e-07	137.505	54.0541	388385	4.43088	23	10	12	14	0.608696	153	367774	744066	0.0735697	0.00606359	3.09113e-05	1.88155e-05	211.293	117.917	6.55403e+06
70	2	1	944	172	744	618	0.654661	111	5.89868e+08	2.15732e+09	0.00269825	9.07482e-05	4.3758e-07	2.86467e-07	121.089	115.421	1.18253e+06	2.27278	1861	614	1123	1291	0.693713	336	1.09798e+09	6.84588e+09	0.00144958	1.05959e-05	2.71842e-07	1.8858e-07	130.406	61.7446	490449	3.76175	22	9	13	16	0.727273	138	391384	797241	0.0897231	0.00549664	2.75952e-05	2.00692e-05	188.092	127.715	8.36636e+06
71	1	1	685	214	453	459	0.670073	138	5.74637e+08	1.81019e+09	0.00272231	9.59132e-05	3.78414e-07	2.53565e-07	142.403	102.268	1.20183e+06	2.8347	3129	898	2067	2186	0.698626	696	1.82912e+09	6.07976e+09	0.000855243	3.17136e-05	5.14658e-07	3.59553e-07	140.061	74.5216	712555	3.52452	26	10	13	18	0.692308	189	392399	819989	0.102341	0.00545926	3.17078e-05	2.19515e-05	216.463	105.468	7.87555e+06
71	2	1	660	203	436	431	0.65303	96	5.78162e+08	9.82437e+08	0.00235044	0.000145274	6.71799e-07	4.38705e-07	145.567	87.5676	1.04169e+06	3.34048	2129	692	1330	1450	0.681071	453	1.31821e+09	4.98041e+09	0.00103089	2.53823e-05	4.27475e-07	2.91141e-07	141.399	68.4722	590961	3.90194	17	10	3	11	0.647059	189	387640	1.01369e+06	0.0914222	0.00376201	1.67705e-05	1.08515e-05	259.834	116.234	9.08006e+06
72	1	1	932	171	749	648	0.695279	144	7.7114e+08	2.37463e+09	0.00200337	0.000118281	3.92482e-07	2.72885e-07	135.058	105.468	1.14283e+06	2.77483	2325	721	1523	1578	0.67871	495	1.46432e+09	3.44938e+09	0.00105501	2.70089e-05	6.74033e-07	4.57473e-07	146.295	61.2631	503551	4.58861	22	15	7	13	0.590909	189	393883	888760	0.0809673	0.0049006	2.47536e-05	1.46271e-05	293.26	79.8042	3.54532e+06
72	2	1	847	278	538	569	0.671783	196.5	8.27824e+08	2.09547e+09	0.0021794	0.000136997	4.04205e-07	2.71538e-07	156.417	96.8343	1.2045e+06	3.40071	2595	616	1916	1781	0.68632	465	1.58443e+09	3.76217e+09	0.00113868	3.08651e-05	6.89761e-07	4.73397e-07	144.063	80.571	837503	3.28044	19	9	6	15	0.789474	213	396493	953972	0.0913988	0.00494252	1.99167e-05	1.57237e-05	211.388	100.704	5.05246e+06
73	1	1	992	222	756	670	0.675403	150	6.96651e+08	2.18034e+09	0.00196828	0.00010262	4.54975e-07	3.07292e-07	152.278	81.6151	910158	3.95752	3755	823	2863	2603	0.693209	534	1.76597e+09	5.97015e+09	0.000776457	2.63686e-05	6.28962e-07	4.36002e-07	128.803	72.0721	666348	3.52182	31	12	14	22	0.709677	162	327119	831171	0.105895	0.00478859	3.72968e-05	2.64687e-05	220.484	100.056	7.46431e+06
73	2	1	1223	275	928	842	0.688471	165	7.38136e+08	2.25094e+09	0.00188628	8.93256e-05	5.43329e-07	3.74067e-07	142.026	89.9415	1.03194e+06	3.40073	3755	964	2702	2604	0.693475	621	1.82183e+09	6.34174e+09	0.000764249	2.57228e-05	5.92109e-07	4.10613e-07	131.943	73.3865	672391	3.35945	23	13	8	15	0.652174	147	302488	663031	0.1172	0.00514741	3.46892e-05	2.26234e-05	238.259	105.263	6.60389e+06
74	2	1	783	158	610	555	0.708812	93	5.03484e+08	1.85479e+09	0.00231235	0.000106876	4.22151e-07	2.99226e-07	126.565	110.734	1.18311e+06	2.58538	3008	808	2118	2077	0.690492	507	1.5739e+09	6.40752e+09	0.000739708	1.44578e-05	4.69448e-07	3.2415e-07	138.876	75.1865	751374	3.34353	14	7	6	12	0.857143	144	311944	703614	0.0766141	0.00503267	1.98973e-05	1.70548e-05	234.876	117.917	6.77599e+06
75	1	1	1342	268	1059	891	0.663934	168	7.0788e+08	2.55542e+09	0.00156393	6.35703e-05	5.25159e-07	3.48671e-07	124.374	114.887	1.33743e+06	2.43227	3019	675	2306	2112	0.699569	513	1.91888e+09	6.63798e+09	0.000576939	1.94733e-05	4.54807e-07	3.18169e-07	135.544	120.108	1.46422e+06	2.54676	24	11	13	14	0.583333	105	239912	658288	0.121088	0.00430661	3.64582e-05	2.12673e-05	164.317	89.2992	5.15449e+06
75	2	1	744	184	535	515	0.692204	118.5	4.35218e+08	1.20397e+09	0.00295951	9.03598e-05	6.17958e-07	4.27753e-07	124.297	133.408	1.59027e+06	2.24439	3576	877	2567	2488	0.695749	678	2.20194e+09	7.76809e+09	0.000584953	2.40183e-05	4.60345e-07	3.20285e-07	134.916	102.268	1.1479e+06	2.69759	13	7	6	7	0.538462	84	224680	294454	0.14153	0.0088498	4.41496e-05	2.37728e-05	211.58	106.283	5.36335e+06
76	1	1	1867	298	1554	1304	0.698447	270	1.09741e+09	3.46933e+09	0.0016362	8.06221e-05	5.38145e-07	3.75865e-07	121.576	94.9538	916104	2.67225	3560	589	2935	2522	0.708427	459	1.8764e+09	5.70174e+09	0.000956931	3.24104e-05	6.2437e-07	4.42321e-07	124.566	109.203	1.21854e+06	2.5173	34	14	17	19	0.558824	306	466217	1.48149e+06	0.089778	0.00348062	2.29498e-05	1.28249e-05	234.684	117.917	9.2548e+06
76	2	1	2020	335	1670	1397	0.691584	303	1.15645e+09	3.98562e+09	0.0015958	8.34505e-05	5.06822e-07	3.5051e-07	126.228	73.8388	691548	3.34223	3529	600	2896	2516	0.71295	399	1.6075e+09	4.53665e+09	0.00114804	3.19554e-05	7.77886e-07	5.54594e-07	122.973	73.3865	596594	3.23775	33	14	18	21	0.636364	306	473184	1.53247e+06	0.0844204	0.00360466	2.15339e-05	1.37034e-05	164.413	98.6464	4.95787e+06
76	3	1	1937	363	1536	1320	0.681466	285	1.01619e+09	3.76774e+09	0.00209016	8.28324e-05	5.14101e-07	3.50343e-07	121.576	70.8993	518224	3.35787	3201	614	2532	2214	0.691659	444	1.70353e+09	4.89126e+09	0.00124681	3.5811e-05	6.54433e-07	4.52644e-07	124.374	90.0901	883301	2.79233	22	11	10	17	0.772727	279	392238	1.46096e+06	0.115226	0.00322582	1.50585e-05	1.16362e-05	141.309	105.468	5.33078e+06
77	1	1	1528	362	1136	1071	0.700916	189	8.31087e+08	3.11996e+09	0.00229038	7.65992e-05	4.8975e-07	3.43274e-07	124.016	60.0541	380921	4.0916	3836	871	2888	2680	0.698644	678	2.25601e+09	8.011e+09	0.000843749	2.49594e-05	4.78842e-07	3.3454e-07	126.049	72.0721	603612	3.54097	29	13	11	23	0.793103	267	516440	1.22678e+06	0.0888422	0.00419053	2.36391e-05	1.87482e-05	152.209	99.9995	3.71798e+06
78	1	1	1261	200	1042	879	0.697066	177	7.75867e+08	2.12413e+09	0.00165262	0.000102745	5.93656e-07	4.13817e-07	124.016	72.0721	576025	3.50134	2512	537	1912	1753	0.69785	510	1.89011e+09	4.23418e+09	0.000678377	2.68769e-05	5.93267e-07	4.14012e-07	143.888	89.8358	1.06937e+06	3.0163	26	12	9	20	0.769231	237	453243	1.10518e+06	0.0676272	0.00408536	2.35255e-05	1.80965e-05	300.618	98.6464	8.38523e+06
78	3	1	870	161	686	587	0.674713	102	5.50647e+08	1.82632e+09	0.00245185	0.000117932	4.76367e-07	3.21411e-07	122.533	84.9293	781352	2.87708	3296	807	2402	2272	0.68932	549	1.71032e+09	4.32442e+09	0.000789383	2.74287e-05	7.62184e-07	5.25389e-07	124.195	70.8993	532922	3.55862	32	13	17	24	0.75	192	407417	956504	0.0714672	0.00498995	3.34552e-05	2.50914e-05	164.509	122.374	6.65031e+06
78	4	1	980	186	770	655	0.668367	105	5.83033e+08	2.00102e+09	0.00235192	0.000103864	4.89751e-07	3.27334e-07	123.659	78.3009	718741	3.0625	2663	552	2057	1863	0.699587	282	1.02075e+09	3.41971e+09	0.00134337	2.27165e-05	7.7872e-07	5.44782e-07	120.635	60.0541	396874	3.66114	38	11	26	24	0.631579	183	397848	921352	0.076379	0.00517192	4.12438e-05	2.60487e-05	156.917	116.959	6.74354e+06
79	1	1	885	198	669	613	0.692655	144	7.52358e+08	2.0344e+09	0.00230663	0.000110201	4.35017e-07	3.01317e-07	146.308	87.5097	982333	3.23988	1933	558	1296	1336	0.691154	345	1.1633e+09	5.25651e+09	0.0014918	1.61544e-05	3.67735e-07	2.54161e-07	123.659	54.0541	375098	4.17835	25	12	13	16	0.64	180	433639	870722	0.0832344	0.00529477	2.87118e-05	1.83756e-05	313.988	99.9995	8.51391e+06
79	2	1	520	160	345	344	0.661538	102	6.59186e+08	1.84656e+09	0.00257017	0.000134889	2.81604e-07	1.86292e-07	167.476	71.4857	746128	4.87759	664	210	390	465	0.700301	84	4.38935e+08	2.64872e+09	0.00385984	1.14136e-05	2.50687e-07	1.75556e-07	124.039	36.036	169771	6.07934	18	6	12	11	0.611111	126	374783	653397	0.0804922	0.00610527	2.75483e-05	1.68351e-05	366.66	140.424	1.84612e+07
80	1	1	1626	379	1208	1134	0.697417	249	9.83282e+08	3.05014e+09	0.0011622	6.32402e-05	5.3309e-07	3.71786e-07	124.208	72.0721	615503	3.35446	1164	384	703	812	0.697595	144	5.22148e+08	1.7709e+09	0.0021886	1.53415e-05	6.57291e-07	4.58523e-07	128.074	53.714	274663	5.21425	34	17	14	23	0.676471	255	481859	1.21225e+06	0.067558	0.00396333	2.80471e-05	1.8973e-05	158.926	97.2369	5.29053e+06
80	2	1	1276	242	1011	883	0.692006	222	9.90832e+08	3.12484e+09	0.00189757	8.68552e-05	4.08341e-07	2.82575e-07	137.326	100.5	1.12336e+06	2.93914	662	226	399	456	0.688822	45	3.74301e+08	1.79491e+09	0.00502314	1.07978e-05	3.6882e-07	2.54051e-07	128.359	54.0541	403620	4.55186	29	16	12	18	0.62069	222	440168	1.051e+06	0.0907351	0.00451906	2.75928e-05	1.71266e-05	187.613	88.0826	6.56631e+06
81	1	1	1227	254	945	868	0.707416	174	6.98609e+08	2.96033e+09	0.00170294	6.21928e-05	4.1448e-07	2.9321e-07	120.858	107.428	1.25209e+06	2.36264	2412	630	1692	1696	0.703151	312	1.11781e+09	4.48087e+09	0.0010643	1.97334e-05	5.38288e-07	3.78498e-07	125.887	72.0721	612868	3.3313	25	9	12	18	0.72	147	359001	1.06006e+06	0.0879358	0.00404601	2.35836e-05	1.69802e-05	164.317	93.5673	4.47044e+06
81	2	1	631	143	460	434	0.687797	87	4.25748e+08	2.29078e+09	0.00299248	5.84144e-05	2.75452e-07	1.89455e-07	135.544	68.4722	527883	3.87843	1621	545	952	1097	0.676743	285	9.98294e+08	6.50934e+09	0.00127622	1.16052e-05	2.49027e-07	1.68527e-07	144.25	54.0541	410932	4.56909	20	10	7	16	0.8	168	329230	936792	0.100369	0.00377235	2.13495e-05	1.70796e-05	217.484	85.0312	3.80054e+06
82	1	1	692	182	484	458	0.66185	111	6.16791e+08	1.94395e+09	0.00245169	9.7931e-05	3.55976e-07	2.35603e-07	145.938	81.6151	871485	3.68024	1453	500	843	994	0.684102	333	1.00827e+09	5.54925e+09	0.00149978	1.39056e-05	2.61837e-07	1.79123e-07	143.701	61.2631	493838	4.23116	19	6	12	14	0.736842	111	349503	724181	0.095208	0.00529415	2.62365e-05	1.93322e-05	282.043	141.281	1.26605e+07
82	2	1	660	185	460	446	0.675758	78	5.50343e+08	1.76909e+09	0.00257094	9.07697e-05	3.73073e-07	2.52107e-07	141.403	102.268	1.20294e+06	2.80226	1743	661	886	1212	0.695353	534	1.19746e+09	6.75841e+09	0.00118159	1.18351e-05	2.57901e-07	1.79332e-07	142.217	54.0541	427482	4.74167	11	5	5	7	0.636364	93	314341	809897	0.104247	0.00436418	1.3582e-05	8.64308e-06	281.518	123.003	1.26329e+07
83	1	1	907	239	630	626	0.690187	165	7.33636e+08	2.92046e+09	0.00217525	6.87554e-05	3.10567e-07	2.1435e-07	147.791	92.5219	1.14478e+06	2.95712	1217	407	710	865	0.710764	195	7.23371e+08	4.09695e+09	0.00220612	1.1032e-05	2.9705e-07	2.11133e-07	131.837	60.0541	456293	4.15556	7	4	2	6	0.857143	87	287924	966948	0.120099	0.00350964	7.23927e-06	6.20509e-06	77.1668	85.0312	1.31928e+06
83	2	1	712	178	506	495	0.695225	108	5.24591e+08	2.10806e+09	0.00274022	8.56587e-05	3.37751e-07	2.34813e-07	123.837	104.032	1.13762e+06	2.65966	1418	481	835	1020	0.719323	240	7.42048e+08	3.82649e+09	0.0019372	1.441e-05	3.70575e-07	2.66563e-07	125.712	53.714	278782	5.04603	29	9	19	19	0.655172	201	460266	996637	0.0767337	0.00529275	2.90979e-05	1.90641e-05	274.547	117.917	1.02683e+07
84	1	1	1268	350	880	892	0.70347	153	7.01108e+08	5.68665e+08	0.00183955	0.000300216	2.22978e-06	1.56858e-06	122.712	77.0786	675940	3.03745	1726	351	1353	1205	0.698146	207	8.77553e+08	1.88201e+09	0.00146968	3.08961e-05	9.17103e-07	6.40272e-07	121.05	80.571	728723	2.8375	36	17	16	29	0.805556	261	549269	1.44398e+06	0.0611801	0.00396321	2.49311e-05	2.00834e-05	164.796	95.4021	4.48967e+06
84	2	1	1117	253	834	800	0.716204	165	7.14696e+08	8.71074e+08	0.00179186	0.000222308	1.28233e-06	9.18407e-07	131.35	60.0541	442640	4.2308	2005	482	1476	1408	0.702244	264	1.02182e+09	2.97811e+09	0.00125329	2.4445e-05	6.73246e-07	4.72783e-07	130.806	64.2631	496778	3.95835	33	16	15	21	0.636364	216	413167	974129	0.0768599	0.00455363	3.38764e-05	2.15577e-05	233.251	85.0312	2.80207e+06
85	1	1	1449	399	1009	1023	0.706004	159	6.08679e+08	2.54077e+09	0.00218034	4.05302e-05	5.703e-07	4.02634e-07	121.984	46.7836	228828	5.34528	3642	838	2744	2537	0.696595	615	2.07937e+09	6.47438e+09	0.000638233	2.56591e-05	5.62525e-07	3.91852e-07	129.433	70.8993	602280	3.65204	29	15	10	20	0.689655	195	375648	998433	0.0993351	0.00320236	2.90455e-05	2.00314e-05	187.709	105.468	4.94482e+06
85	2	1	853	233	592	609	0.713951	66	3.3927e+08	1.26262e+09	0.0038098	6.27968e-05	6.75578e-07	4.82329e-07	122.562	53.5908	251288	5.0632	3221	624	2567	2258	0.701025	546	2.15523e+09	6.81269e+09	0.000599728	3.04481e-05	4.72794e-07	3.3144e-07	136.811	123.678	1.75194e+06	2.34416	29	12	16	19	0.655172	144	327896	900603	0.110354	0.0036524	3.22006e-05	2.1097e-05	217.071	88.0826	4.75146e+06
86	1	1	958	179	742	667	0.696242	111	5.51524e+08	2.22285e+09	0.00231212	6.16699e-05	4.30979e-07	3.00066e-07	122.904	78.3009	648798	3.30242	1757	433	1282	1198	0.681844	345	1.32807e+09	4.50148e+09	0.000960184	2.71032e-05	3.90316e-07	2.66135e-07	144.454	84.9293	960754	3.23426	28	16	11	20	0.714286	192	404154	910054	0.0857524	0.00444852	3.07674e-05	2.19767e-05	212.571	100.056	6.97671e+06
86	2	1	1186	210	940	840	0.708263	195	7.53056e+08	3.08195e+09	0.00162598	5.27222e-05	3.84821e-07	2.72555e-07	124.269	103.186	1.14146e+06	2.60804	1886	458	1386	1313	0.696182	426	1.55658e+09	4.8678e+09	0.000786631	2.84922e-05	3.87444e-07	2.69732e-07	138.839	123.678	1.81329e+06	2.31877	34	14	17	24	0.705882	300	544842	1.10564e+06	0.0663361	0.00524111	3.07513e-05	2.17068e-05	304.668	105.468	8.76555e+06
87	1	1	1560	223	1305	1072	0.687179	255	1.06186e+09	3.51699e+09	0.00179054	9.52576e-05	4.43561e-07	3.04806e-07	124.016	93.2078	863178	2.66962	1430	396	965	998	0.697902	204	7.11272e+08	3.01435e+09	0.00267311	1.93811e-05	4.74397e-07	3.31083e-07	129.07	60.2165	427548	4.01658	37	17	15	30	0.810811	285	539137	1.43699e+06	0.0710957	0.0043805	2.57483e-05	2.0877e-05	234.301	105.468	6.70084e+06
87	2	1	1404	280	1097	972	0.692308	243	1.01796e+09	3.55237e+09	0.00148039	7.78119e-05	3.95229e-07	2.7362e-07	133.204	80.571	763900	3.35956	805	268	475	571	0.709317	87	4.43668e+08	1.41699e+09	0.00339663	2.15479e-05	5.68105e-07	4.02966e-07	141.941	53.4677	289673	5.5063	8	6	0	6	0.75	210	358795	904113	0.08343	0.00434852	8.84845e-06	6.63634e-06	281.66	24	5.11562e+06
88	1	1	810	200	602	546	0.674074	141	6.85816e+08	2.00684e+09	0.00175033	0.000107346	4.03621e-07	2.7207e-07	128.227	178.1	2.44737e+06	1.90427	1911	502	1352	1322	0.691784	339	1.06304e+09	4.46677e+09	0.00112921	1.59574e-05	4.27826e-07	2.95963e-07	134.879	84.9293	881826	3.04163	20	7	12	16	0.8	156	353271	753671	0.0761424	0.00541759	2.65368e-05	2.12294e-05	328.443	127.001	2.13188e+07
88	2	1	807	184	604	560	0.693928	129	5.71927e+08	1.51972e+09	0.00191799	0.000139299	5.3102e-07	3.6849e-07	155.804	78.3009	838024	3.77156	2455	536	1849	1707	0.695316	411	1.22296e+09	5.45549e+09	0.000896964	1.91063e-05	4.50005e-07	3.12896e-07	144.248	82.4917	924241	3.22763	20	10	9	15	0.75	135	274072	603975	0.0891098	0.00560735	3.3114e-05	2.48355e-05	164.317	85.0312	4.13919e+06
89	1	1	1456	165	1273	953	0.654533	159	8.0889e+08	2.13961e+09	0.00158724	8.50532e-05	6.80498e-07	4.45408e-07	120.679	70.8993	519565	3.35709	2677	621	1999	1855	0.69294	558	1.91313e+09	6.48701e+09	0.000671099	2.41651e-05	4.12671e-07	2.85956e-07	143.705	78.3009	762600	3.52368	24	8	15	14	0.583333	237	500800	942719	0.0678423	0.00452474	2.54583e-05	1.48507e-05	384.389	108.58	8.77333e+06
89	2	1	760	148	597	520	0.684211	108	6.30378e+08	1.0504e+09	0.00190803	0.000184596	7.23531e-07	4.95048e-07	138.12	80.571	804703	3.96952	3312	886	2308	2265	0.683877	648	1.87003e+09	5.90881e+09	0.000643189	2.26459e-05	5.60519e-07	3.83326e-07	140.926	60.0541	496721	4.42083	24	15	8	17	0.708333	165	372039	825117	0.0806693	0.00450811	2.90868e-05	2.06031e-05	259.034	105.468	5.8916e+06
90	1	1	2187	516	1609	1530	0.699588	375	1.4078e+09	5.30099e+09	0.000981243	5.73353e-05	4.12564e-07	2.88625e-07	143.88	89.9415	1.02992e+06	3.05504	1991	524	1364	1419	0.712707	303	9.30217e+08	4.5976e+09	0.00148503	1.49066e-05	4.33052e-07	3.08639e-07	130.241	64.2631	486735	3.99797	89	22	64	57	0.640449	432	812483	1.9141e+06	0.0482851	0.00446558	4.64971e-05	2.9779e-05	187.422	100.056	5.4899e+06
90	2	1	1318	278	1026	920	0.698027	192	8.23037e+08	2.70853e+09	0.00148462	8.4578e-05	4.86611e-07	3.39667e-07	144.408	99.7775	1.23272e+06	2.92749	3673	786	2832	2569	0.699428	435	1.53656e+09	5.78837e+09	0.000795217	2.03521e-05	6.34549e-07	4.43821e-07	133.644	72.0721	663907	3.44731	32	18	12	20	0.625	216	413320	836357	0.0750825	0.00551377	3.82612e-05	2.39132e-05	168.084	100.056	5.54399e+06
91	1	1	1012	213	787	680	0.671937	174	7.9091e+08	2.85811e+09	0.00255482	8.79671e-05	3.5408e-07	2.37919e-07	130.254	96.8343	1.01686e+06	2.93019	1330	381	912	898	0.675188	261	9.75546e+08	3.51569e+09	0.00207128	2.17424e-05	3.78304e-07	2.55427e-07	142.205	63.0631	531153	4.12862	19	10	6	14	0.736842	240	407252	1.26721e+06	0.0936879	0.00321275	1.49935e-05	1.10479e-05	276.06	85.0312	6.33488e+06
91	2	1	1086	180	875	728	0.67035	159	6.56172e+08	2.59004e+09	0.00276843	8.86605e-05	4.19299e-07	2.81077e-07	136.482	94.9538	1.0138e+06	3.10887	1282	423	788	879	0.685647	267	8.53181e+08	3.59375e+09	0.00212917	2.1709e-05	3.5673e-07	2.44591e-07	144.071	61.0931	504370	4.40316	29	14	10	23	0.793103	489	417954	1.27405e+06	0.0813534	0.00371703	2.27621e-05	1.80527e-05	190.28	100.704	5.26497e+06
92	1	1	1935	367	1523	1330	0.687339	255	9.44276e+08	3.05708e+09	0.00154145	7.89975e-05	6.32958e-07	4.35056e-07	120.667	72.0721	534887	3.1466	2495	713	1655	1722	0.69018	447	1.30496e+09	4.7754e+09	0.0011154	2.43882e-05	5.22469e-07	3.60598e-07	128.893	62.3917	484782	4.05438	29	11	12	18	0.62069	282	471535	1.2736e+06	0.0841028	0.00420013	2.277e-05	1.41331e-05	217.867	116.959	6.74378e+06
92	2	1	1459	258	1173	1026	0.703221	204	8.25744e+08	2.5574e+09	0.0015343	6.95023e-05	5.70501e-07	4.01188e-07	106.312	60.0541	391053	3.46826	2837	741	2009	1973	0.695453	546	1.63104e+09	6.07017e+09	0.000776768	1.93359e-05	4.67367e-07	3.25032e-07	125.579	68.4722	547504	3.63622	34	14	18	23	0.676471	231	490849	1.09721e+06	0.0708418	0.0042905	3.09877e-05	2.09623e-05	147.309	104.115	4.0682e+06
92	3	1	1555	297	1223	1039	0.668167	210	8.53508e+08	3.02899e+09	0.00132082	5.56065e-05	5.13373e-07	3.43019e-07	109.743	64.2631	416910	3.40248	2138	583	1488	1470	0.687558	405	1.19486e+09	4.42121e+09	0.000943485	1.63101e-05	4.83578e-07	3.32488e-07	128.317	62.3066	475429	3.94587	26	14	9	18	0.692308	234	434873	1.14141e+06	0.06961	0.00355417	2.27789e-05	1.577e-05	188.284	98.6464	3.95586e+06
93	1	1	1350	324	1002	901	0.667407	261	1.03388e+09	3.41535e+09	0.00193078	6.40052e-05	3.95275e-07	2.63809e-07	135.058	96.8343	1.08031e+06	2.78933	3138	871	2135	2128	0.678139	729	2.12091e+09	3.18243e+09	0.000941203	5.86673e-05	9.8604e-07	6.68672e-07	144.071	72.0721	720626	3.58999	21	7	12	13	0.619048	222	443110	1.18857e+06	0.0996339	0.00345103	1.76682e-05	1.09375e-05	376.185	127.001	1.81417e+07
93	2	1	884	226	643	575	0.650452	144	7.13104e+08	1.91294e+09	0.00210214	7.95318e-05	4.62117e-07	3.00585e-07	145.523	87.4815	1.01867e+06	3.41607	2157	554	1539	1477	0.684747	474	1.51965e+09	3.58533e+09	0.000986443	3.3466e-05	6.01619e-07	4.11957e-07	142.588	84.9293	915324	3.20288	18	9	7	13	0.722222	171	329060	734112	0.109423	0.00433845	2.45194e-05	1.77085e-05	164.126	85.0312	3.72434e+06
94	1	1	577	169	399	389	0.674177	90	5.76234e+08	1.68439e+09	0.00325424	0.000115648	3.42557e-07	2.30944e-07	149.351	111.418	1.38677e+06	2.8455	1202	439	650	843	0.701331	237	8.33229e+08	5.86862e+09	0.00225052	1.37664e-05	2.04818e-07	1.43645e-07	137.326	54.0541	389532	4.74546	18	7	11	10	0.555556	138	350591	817706	0.108987	0.00483567	2.20128e-05	1.22293e-05	280.417	85.0312	6.9509e+06
94	2	1	521	153	358	351	0.673704	90	5.77155e+08	1.4381e+09	0.00323517	0.000142467	3.62284e-07	2.44073e-07	164.317	84.9293	1.05399e+06	3.95483	1863	535	1236	1318	0.707461	381	1.16897e+09	5.97875e+09	0.0015973	2.0644e-05	3.11603e-07	2.20447e-07	144.442	60.0541	474063	4.37813	12	7	5	7	0.583333	132	359673	727587	0.104188	0.00516325	1.64929e-05	9.62084e-06	435.926	166.76	2.87778e+07
95	1	1	1060	192	846	712	0.671698	111	5.43993e+08	1.76791e+09	0.0032759	9.32811e-05	5.99579e-07	4.02736e-07	129.489	72.0721	628835	3.62765	1975	558	1304	1352	0.684557	459	1.18432e+09	6.16333e+09	0.00150472	1.84547e-05	3.20444e-07	2.19362e-07	141.5	61.2631	530319	4.19269	9	5	4	9	1	120	273473	656686	0.134184	0.00515588	1.37052e-05	1.37052e-05	234.684	97.2369	4.27932e+06
95	2	1	1132	159	954	778	0.687279	108	4.70901e+08	1.65348e+09	0.0031255	9.94426e-05	6.84617e-07	4.70523e-07	121.241	68.8016	488342	3.35415	3115	763	2229	2140	0.686998	498	1.52034e+09	6.41917e+09	0.000968073	2.02031e-05	4.85266e-07	3.33377e-07	142.601	68.4722	523432	4.04388	16	12	4	13	0.8125	114	264330	688013	0.120893	0.0047864	2.32554e-05	1.8895e-05	197.476	97.2369	6.31702e+06
96	1	1	1137	233	862	797	0.700967	123	5.30743e+08	1.86393e+09	0.00423462	0.000107833	6.1e-07	4.2759e-07	145.376	57.0541	383332	4.97023	3610	808	2678	2574	0.713019	546	1.65343e+09	6.28437e+09	0.0013593	3.46815e-05	5.74441e-07	4.09587e-07	140.542	54.0541	383190	4.74764	35	3	32	24	0.685714	132	310662	614542	0.142501	0.00672691	5.6953e-05	3.90535e-05	194.667	98.6464	4.96265e+06
96	2	1	837	187	618	579	0.691756	120	6.04134e+08	1.98251e+09	0.00341388	0.000102601	4.22192e-07	2.92054e-07	145.491	60.0541	423461	5.04199	2799	783	1868	1944	0.694534	468	1.39922e+09	5.66608e+09	0.00147399	2.38845e-05	4.93992e-07	3.43094e-07	144.071	53.714	320489	5.54725	17	8	8	12	0.705882	138	298259	735312	0.147847	0.00478304	2.31194e-05	1.63196e-05	187.901	74.5773	3.17882e+06
97	1	1	963	224	715	651	0.676012	165	7.29514e+08	2.27324e+09	0.00185944	6.37381e-05	4.23624e-07	2.86375e-07	152.295	78.3009	860898	3.76893	3910	1039	2781	2649	0.677494	795	2.44852e+09	7.43886e+09	0.000554002	2.79709e-05	5.25618e-07	3.56103e-07	144.246	72.0721	686636	3.7688	31	17	10	21	0.677419	300	500600	1.14288e+06	0.0779095	0.00397631	2.71245e-05	1.83747e-05	261.843	101.353	8.55361e+06
97	2	1	1070	282	751	706	0.659813	219	8.5084e+08	2.74135e+09	0.00161861	6.21133e-05	3.90319e-07	2.57537e-07	145.376	87.4532	996255	3.10888	2516	775	1653	1721	0.684022	540	1.79959e+09	5.88265e+09	0.000765273	2.44409e-05	4.27699e-07	2.92555e-07	143.888	74.5216	781219	3.65452	28	16	8	17	0.607143	246	441381	1.07845e+06	0.0900404	0.00358124	2.59633e-05	1.57634e-05	235.068	93.5673	4.19262e+06
98	1	1	524	132	378	344	0.656489	93	5.47121e+08	9.97034e+08	0.00322754	0.000206143	5.25559e-07	3.45023e-07	155.875	69.1775	566880	4.49536	3656	1057	2413	2530	0.692013	834	2.32845e+09	7.04998e+09	0.000758383	2.80657e-05	5.18583e-07	3.58866e-07	137.061	60.0541	491291	4.27677	21	8	12	12	0.571429	171	390280	823460	0.107426	0.00527922	2.55022e-05	1.45727e-05	305.052	98.6464	8.07654e+06
98	2	1	634	162	441	432	0.681388	90	4.49276e+08	7.49214e+08	0.00340236	0.000197992	8.46221e-07	5.76605e-07	147.587	48.0893	275063	6.35961	2344	739	1483	1602	0.683447	564	1.52978e+09	4.40577e+09	0.00099923	2.7103e-05	5.32029e-07	3.63614e-07	143.892	54.0541	382578	5.20362	18	6	10	13	0.722222	168	373674	752594	0.0953999	0.0054924	2.39173e-05	1.72736e-05	272.055	78.7038	3.91725e+06
99	1	1	962	201	746	636	0.661123	135	6.92657e+08	2.30306e+09	0.00205354	8.99438e-05	4.17706e-07	2.76155e-07	127.519	156.304	2.04535e+06	1.91919	2899	890	1850	1979	0.682649	573	1.64303e+09	8.04441e+09	0.000865715	1.64473e-05	3.60374e-07	2.46009e-07	142.15	72.0721	656824	3.6229	26	8	16	18	0.692308	198	439515	876139	0.0759622	0.00558262	2.96757e-05	2.05447e-05	213.272	123.984	1.39475e+07
99	2	1	849	152	680	570	0.671378	108	5.58873e+08	1.65222e+09	0.00275918	0.000108642	5.13853e-07	3.44989e-07	123.871	110.734	1.2995e+06	2.40688	3409	887	2426	2390	0.701085	633	1.99956e+09	8.17839e+09	0.000771185	2.18893e-05	4.1683e-07	2.92233e-07	138.427	80.571	811337	3.11937	9	5	2	6	0.666667	72	252587	651179	0.134748	0.00485961	1.38211e-05	9.21406e-06	337.509	132.956	8.51811e+06
100	2	1	1324	265	1041	907	0.685045	174	7.73587e+08	2.07516e+09	0.00274237	9.20237e-05	6.38022e-07	4.37074e-07	128.202	72.0721	590071	3.54303	2830	640	2136	1979	0.699293	501	1.71529e+09	5.67829e+09	0.0012368	3.36657e-05	4.9839e-07	3.48521e-07	138.237	69.1775	631710	3.67145	17	9	6	12	0.705882	117	265546	838711	0.187795	0.00337214	2.02692e-05	1.43077e-05	191.092	117.917	7.93263e+06
101	1	1	1619	361	1220	1076	0.664608	246	1.07775e+09	3.74882e+09	0.00161455	5.73494e-05	4.31869e-07	2.87023e-07	139.536	80.2615	786975	3.28875	1611	447	1131	1114	0.691496	303	1.10237e+09	3.84545e+09	0.0015785	2.60185e-05	4.18936e-07	2.89693e-07	142.615	80.2615	825824	3.35787	35	16	15	26	0.742857	369	706896	1.57891e+06	0.0713337	0.00418472	2.21672e-05	1.6467e-05	338.018	117.917	1.0919e+07
101	2	1	1340	280	1031	918	0.685075	198	8.76792e+08	2.89852e+09	0.00129684	5.89913e-05	4.62305e-07	3.16713e-07	145.733	94.9538	1.15929e+06	2.97879	2839	704	2068	1986	0.699542	495	1.64767e+09	6.30343e+09	0.000690103	2.04415e-05	4.5039e-07	3.15066e-07	142.205	81.713	869241	3.12681	30	12	15	18	0.6	240	439187	824898	0.0789276	0.00540666	3.63681e-05	2.18209e-05	270.555	105.468	7.15244e+06
102	1	1	1811	343	1431	1247	0.68857	186	7.00586e+08	2.13211e+09	0.00150715	7.28849e-05	8.49395e-07	5.84868e-07	122.341	54.0541	357422	4.26254	3029	613	2363	2139	0.706174	402	1.46854e+09	2.96898e+09	0.000719005	4.15991e-05	1.02021e-06	7.20448e-07	135.365	75.1865	719575	3.25004	12	3	2	10	0.833333	81	165551	583360	0.195216	0.00323877	2.05705e-05	1.71421e-05	160.313	105.468	4.54634e+06
102	2	1	2839	494	2303	2000	0.704473	306	1.07257e+09	3.61063e+09	0.00171112	6.69368e-05	7.86289e-07	5.53919e-07	119.129	68.4722	474415	3.21001	3234	593	2623	2282	0.705628	441	1.82465e+09	2.84054e+09	0.00100584	6.30014e-05	1.13851e-06	8.03368e-07	126.228	120.108	1.49928e+06	2.36885	26	13	10	18	0.692308	180	313774	1.12016e+06	0.146175	0.00351535	2.32109e-05	1.60691e-05	188.492	85.0312	5.26113e+06
103	1	1	791	174	595	568	0.718078	114	6.64378e+08	2.01227e+09	0.00168147	5.93273e-05	3.93089e-07	2.82269e-07	145.733	82.7501	826745	3.69255	2469	677	1682	1703	0.689753	537	1.57333e+09	6.90419e+09	0.00071004	1.70893e-05	3.57609e-07	2.46662e-07	146.295	68.4722	557164	4.54538	36	13	19	22	0.611111	246	500688	846160	0.0693639	0.00521782	4.25452e-05	2.59998e-05	255.159	98.6464	7.26141e+06
103	2	1	625	141	467	446	0.7136	117	5.39851e+08	1.58984e+09	0.00200683	6.68541e-05	3.9312e-07	2.80531e-07	144.797	102.268	1.42014e+06	2.88394	2751	773	1833	1868	0.679026	822	1.99286e+09	7.22561e+09	0.000543634	2.20272e-05	3.80729e-07	2.58525e-07	165.801	79.4359	952945	3.78729	15	7	7	11	0.733333	120	276664	624697	0.116932	0.00469896	2.40116e-05	1.76085e-05	234.351	110.34	1.10184e+07
104	1	1	1239	313	884	861	0.694915	222	8.83522e+08	2.69451e+09	0.00167504	8.81842e-05	4.59825e-07	3.19539e-07	139.882	90.0901	990364	2.93391	1995	545	1357	1354	0.678697	345	1.15513e+09	4.60062e+09	0.00128118	2.21539e-05	4.33637e-07	2.94308e-07	144.058	72.0721	690754	3.5901	35	15	18	27	0.771429	240	477972	1.00067e+06	0.0801442	0.00528912	3.49766e-05	2.69819e-05	259.034	110.34	9.25752e+06
104	2	1	987	233	743	691	0.700101	189	8.00065e+08	2.70674e+09	0.00169426	9.29207e-05	3.64646e-07	2.55289e-07	149.262	141.799	1.84425e+06	2.67831	1705	456	1198	1165	0.683284	345	1.18255e+09	4.3608e+09	0.00114627	2.61072e-05	3.90983e-07	2.67153e-07	145.938	84.9293	1.03661e+06	3.20986	26	14	9	19	0.730769	219	397400	810648	0.0765126	0.00557718	3.20731e-05	2.34381e-05	260.247	85.0312	4.46756e+06
105	2	1	484	147	312	313	0.646694	81	4.56367e+08	2.12347e+09	0.00409169	0.000115083	2.27929e-07	1.474e-07	155.696	54.0541	480552	5.45352	1418	469	836	985	0.69464	321	9.32232e+08	3.41609e+09	0.00200305	3.02045e-05	4.15094e-07	2.88341e-07	131.172	53.884	288573	5.19304	14	4	8	8	0.571429	102	273739	611273	0.119523	0.00592964	2.2903e-05	1.30874e-05	211.101	100.056	5.50809e+06
106	1	1	1038	257	738	714	0.687861	154.5	6.16358e+08	2.17084e+09	0.00250389	8.32815e-05	4.78155e-07	3.28904e-07	122.712	64.2631	449045	3.76	2514	661	1756	1776	0.706444	348	1.01027e+09	4.15604e+09	0.00152761	1.76915e-05	6.04902e-07	4.2733e-07	124.38	53.714	283356	4.86454	26	9	16	18	0.692308	210	476649	1.03266e+06	0.0753272	0.0051219	2.51777e-05	1.74307e-05	215.984	100.704	9.70907e+06
106	2	1	934	207	687	637	0.682013	153	6.42098e+08	2.27181e+09	0.00270108	9.50722e-05	4.11126e-07	2.80393e-07	136.968	60.0541	394092	4.70597	1583	511	935	1108	0.699937	270	7.36763e+08	3.90325e+09	0.00235402	1.30075e-05	4.0556e-07	2.83866e-07	130.665	39.2503	216752	5.90708	28	13	14	22	0.785714	183	416849	880436	0.0839496	0.00537965	3.18024e-05	2.49876e-05	238.642	97.2369	7.63158e+06
107	1	1	888	187	690	586	0.65991	126	6.05245e+08	1.61703e+09	0.00215796	0.000115079	5.49153e-07	3.62392e-07	130.366	126.871	1.61492e+06	2.31967	2580	652	1855	1780	0.689922	429	1.35341e+09	5.4575e+09	0.000965041	1.8479e-05	4.72744e-07	3.26156e-07	134.7	79.1763	784831	3.13578	21	10	10	13	0.619048	162	335052	729422	0.092918	0.00524242	2.87899e-05	1.78223e-05	281.743	117.917	1.24968e+07
107	2	1	660	191	448	431	0.65303	108	5.67187e+08	9.6465e+08	0.00248174	0.000179756	6.84186e-07	4.46794e-07	152.718	84.9293	959496	3.84023	1954	571	1299	1342	0.686796	354	1.11543e+09	4.9623e+09	0.00126194	1.58771e-05	3.93769e-07	2.70439e-07	144.25	60.0541	473039	4.38977	17	8	6	11	0.647059	141	318165	702539	0.108303	0.00496659	2.41979e-05	1.56575e-05	258.172	122.459	5.49708e+06
108	1	1	1015	232	748	721	0.710345	156	6.4092e+08	2.26798e+09	0.00259787	7.80202e-05	4.47536e-07	3.17905e-07	142.779	60.0541	439548	4.89701	4611	1059	3462	3220	0.69833	744	2.45351e+09	6.92723e+09	0.00067863	2.63542e-05	6.65634e-07	4.64832e-07	124.016	54.0541	345949	4.45972	24	12	8	21	0.875	192	406276	1.00919e+06	0.109024	0.0043828	2.37815e-05	2.08088e-05	234.684	120.252	8.19115e+06
108	2	1	1244	248	985	869	0.698553	144	6.7068e+08	2.20874e+09	0.00310015	8.25597e-05	5.63216e-07	3.93436e-07	133.882	60.0541	373206	4.65738	3760	802	2894	2609	0.693883	606	2.09123e+09	7.54634e+09	0.000994251	2.97125e-05	4.98255e-07	3.4573e-07	130.383	64.2631	486831	4.03737	22	7	13	18	0.818182	171	334055	777091	0.145067	0.00460316	2.83107e-05	2.31633e-05	211.005	91.4332	5.13147e+06
109	1	1	1571	319	1218	1079	0.686824	192	8.06659e+08	2.60672e+09	0.00165822	6.57932e-05	6.02674e-07	4.13931e-07	121.241	96.3985	995093	2.53003	2919	593	2262	2019	0.691675	369	1.31497e+09	3.37813e+09	0.00101723	2.80826e-05	8.64088e-07	5.97668e-07	123.917	84.9293	830108	2.80172	13	5	4	11	0.846154	207	255250	887751	0.145356	0.00323226	1.46437e-05	1.23909e-05	292.972	85.0312	3.78768e+06
109	2	1	1557	344	1191	1048	0.673089	207	8.61323e+08	2.81854e+09	0.00148898	6.3778e-05	5.52413e-07	3.71824e-07	127.566	112.102	1.36188e+06	2.3858	3948	907	2975	2790	0.706687	672	2.18391e+09	5.46385e+09	0.000587246	2.92503e-05	7.22568e-07	5.10629e-07	126.228	91.1101	973846	2.73629	19	10	6	15	0.789474	141	295239	714401	0.11832	0.00462985	2.65957e-05	2.09966e-05	218.363	100.704	7.11109e+06
110	1	1	1025	219	789	708	0.690732	165	7.73949e+08	2.15099e+09	0.00145936	0.000110298	4.76525e-07	3.29151e-07	119.196	106.501	1.01964e+06	2.31029	1947	556	1305	1355	0.695942	372	9.47636e+08	2.77899e+09	0.00119188	1.85067e-05	7.00613e-07	4.87587e-07	129.228	68.4722	545077	3.6207	24	7	14	18	0.75	168	359196	780244	0.0649803	0.00510749	3.07596e-05	2.30697e-05	282.251	117.076	1.03157e+07
110	2	1	1920	391	1481	1337	0.696354	339	1.3334e+09	4.36622e+09	0.000851874	5.61889e-05	4.39739e-07	3.06214e-07	121.05	151.473	1.95432e+06	1.81673	2117	532	1521	1488	0.702881	360	1.39587e+09	3.40463e+09	0.00081375	2.27689e-05	6.218e-07	4.37052e-07	127.566	136.464	1.65823e+06	2.10363	58	21	36	38	0.655172	384	767173	1.77191e+06	0.0425957	0.00424186	3.27331e-05	2.14458e-05	213.767	117.917	1.00723e+07
111	1	1	1125	225	865	737	0.655111	153	5.33201e+08	2.09391e+09	0.00236732	5.35047e-05	5.37272e-07	3.51973e-07	124.023	72.0721	572769	3.31166	3410	815	2451	2436	0.71437	504	1.69092e+09	3.73931e+09	0.000746492	3.5353e-05	9.11932e-07	6.51456e-07	128.982	73.3865	675629	3.36413	25	10	15	14	0.56	178.5	321056	1.10519e+06	0.111709	0.00308181	2.26206e-05	1.26675e-05	211.293	100.056	7.47402e+06
111	2	1	1187	233	933	803	0.676495	171	6.54253e+08	2.47891e+09	0.00175627	5.82837e-05	4.7884e-07	3.23933e-07	119.286	92.5926	914057	2.52632	2457	642	1753	1717	0.69882	411	1.47735e+09	4.31394e+09	0.000777777	2.81257e-05	5.69549e-07	3.98012e-07	129.175	104.829	1.16313e+06	2.53807	29	14	12	22	0.758621	249	420933	1.52011e+06	0.0783483	0.00294033	1.90776e-05	1.44726e-05	221.251	105.468	7.41723e+06
112	1	1	1703	254	1420	1200	0.704639	210	8.40015e+08	2.24698e+09	0.00280712	0.000117704	7.57907e-07	5.34051e-07	122.162	68.4722	457382	3.74668	2377	677	1565	1711	0.719815	240	7.41731e+08	1.56074e+09	0.00317909	5.49328e-05	1.523e-06	1.09627e-06	119.004	42.4646	193638	5.03866	18	4	8	14	0.777778	156	300697	784506	0.180013	0.00525586	2.29444e-05	1.78456e-05	241.068	95.2497	7.25117e+06
112	2	1	2237	446	1729	1578	0.705409	291	8.65304e+08	1.64047e+09	0.00163154	0.000114539	1.36364e-06	9.61921e-07	117.725	54.0541	291921	3.9955	4078	970	3044	2855	0.700098	438	1.59738e+09	1.02976e+09	0.00088381	0.000119372	3.96015e-06	2.7725e-06	120.309	64.2631	412812	3.59964	39	12	26	26	0.666667	276	500166	1.16125e+06	0.0796918	0.00513798	3.35844e-05	2.23896e-05	188.284	105.468	8.73818e+06
113	1	1	1735	406	1283	1221	0.703746	216	9.17428e+08	1.95422e+09	0.00143364	7.91817e-05	8.87824e-07	6.24803e-07	120.584	94.9538	938028	2.61776	2688	876	1599	1890	0.703125	363	9.46066e+08	1.94889e+09	0.00139025	4.01943e-05	1.37925e-06	9.69783e-07	120.679	42.4646	194579	5.27374	24	9	13	17	0.708333	192	349377	1.01202e+06	0.138137	0.00358555	2.37149e-05	1.67981e-05	210.909	97.2369	6.57301e+06
113	2	1	1866	427	1407	1305	0.699357	252	1.03512e+09	2.82459e+09	0.00175833	6.95427e-05	6.60627e-07	4.62014e-07	125.938	84.9293	839132	2.95731	2510	883	1395	1759	0.700797	456	1.11625e+09	3.00997e+09	0.00163055	4.54872e-05	8.33896e-07	5.84392e-07	120.871	42.4646	205987	5.22078	34	12	20	24	0.705882	208.5	403873	1.05776e+06	0.149998	0.0040978	3.21433e-05	2.26894e-05	215.059	105.468	9.14383e+06
114	1	1	2373	570	1752	1657	0.698272	291	1.076e+09	4.35902e+09	0.00252386	6.62357e-05	5.44388e-07	3.80131e-07	119.492	61.5577	394606	3.55396	5334	1348	3896	3658	0.685789	384.75	1.39326e+09	6.72354e+08	0.00194915	0.000187457	7.93332e-06	5.44058e-06	99.2214	37.037	104803	5.406	41	22	15	25	0.609756	327	508387	1.38231e+06	0.120833	0.00400747	2.96605e-05	1.80857e-05	227.251	74.5773	2.93355e+06
115	1	1	1237	220	1001	876	0.708165	150	5.91297e+08	1.8007e+09	0.00225416	8.95702e-05	6.86955e-07	4.86477e-07	125.838	80.8081	690442	3.24396	1947	335	1590	1390	0.713919	231	9.31835e+08	2.45182e+09	0.00143038	3.82974e-05	7.94103e-07	5.66925e-07	121.678	89.4102	893474	2.7513	20	13	5	14	0.7	198	351300	902699	0.13611	0.00471703	2.21558e-05	1.5509e-05	234.397	101.353	7.75393e+06
115	3	1	1838	452	1339	1296	0.705114	198	7.7314e+08	2.59423e+09	0.00248271	6.76721e-05	7.08496e-07	4.99571e-07	122.341	60.0541	386443	4.09537	2807	911	1707	1983	0.706448	318	9.00652e+08	2.23979e+09	0.00213122	4.79739e-05	1.25324e-06	8.8535e-07	109.634	36.036	145675	5.33725	16	6	9	12	0.75	144	270856	827516	0.187446	0.0039493	1.9335e-05	1.45012e-05	124.334	85.0312	3.61106e+06
21	1	0	996	314	643	686	0.688755	231	1.04003e+09	3.40713e+09	0.00196703	8.97523e-05	2.92328e-07	2.01342e-07	148.352	84.9293	1.03959e+06	3.35049	1188	383	732	835	0.702862	144	5.97801e+08	2.99509e+09	0.00342216	1.15893e-05	3.96649e-07	2.7879e-07	124.208	54.0541	364408	4.30528	44	27	17	27	0.613636	351	706810	1.46892e+06	0.0604826	0.00405697	2.99539e-05	1.83808e-05	188.476	97.2369	5.73883e+06
22	1	0	806	186	595	525	0.651365	138	6.94276e+08	2.36966e+09	0.00251778	8.90889e-05	3.40133e-07	2.21551e-07	128.091	79.1763	699967	3.52602	1819	571	1196	1224	0.672897	393	1.26987e+09	5.8689e+09	0.00137654	2.12356e-05	3.09939e-07	2.08557e-07	133.524	76.3215	708903	3.41948	21	17	3	13	0.619048	174	385062	931531	0.105467	0.00444226	2.25435e-05	1.39555e-05	206.38	102.762	8.54428e+06
22	2	0	1061	172	865	698	0.65787	135	5.64322e+08	2.04512e+09	0.0021922	9.798e-05	5.18795e-07	3.413e-07	118.634	96.8343	875657	2.54622	2845	784	1935	1990	0.699473	450	1.35312e+09	6.07535e+09	0.000914263	1.57332e-05	4.68286e-07	3.27553e-07	140.351	68.4722	565079	3.8554	30	7	21	21	0.7	168	368198	840012	0.0742218	0.00526522	3.57138e-05	2.49996e-05	234.397	119.085	8.70636e+06
23	1	0	811	183	616	552	0.680641	132	6.60535e+08	1.61463e+09	0.00278512	0.000106918	5.02282e-07	3.41874e-07	145.746	78.3009	813108	3.85703	2083	532	1480	1421	0.682189	441	1.45539e+09	5.6202e+09	0.00126404	3.03953e-05	3.70628e-07	2.52838e-07	145.443	72.0721	694302	3.91619	23	9	14	17	0.73913	168	311570	826080	0.145026	0.00371616	2.78424e-05	2.05791e-05	187.326	95.2497	4.14122e+06
23	2	0	825	200	606	570	0.690909	126	6.29329e+08	1.59599e+09	0.00250325	0.000108084	5.16921e-07	3.57145e-07	130.647	84.9293	921400	2.98212	2384	608	1737	1636	0.686242	456	1.55289e+09	5.65372e+09	0.00101447	2.92991e-05	4.21669e-07	2.89367e-07	144.263	72.0721	719218	3.69362	27	20	6	18	0.666667	240	425126	1.3325e+06	0.097449	0.00320571	2.02627e-05	1.35084e-05	311.818	98.6464	9.19016e+06
24	1	0	1201	268	922	824	0.686095	198	9.42647e+08	2.87898e+09	0.00194771	0.000106744	4.17162e-07	2.86213e-07	146.821	92.0869	1.06232e+06	3.3063	2482	562	1873	1747	0.703868	396	1.42758e+09	5.38373e+09	0.00128609	3.00125e-05	4.61019e-07	3.24496e-07	135.058	90.0901	936937	2.99526	39	15	21	27	0.692308	297	524576	1.46006e+06	0.0836648	0.00419714	2.67113e-05	1.84924e-05	194.876	97.9416	5.78333e+06
24	2	0	1289	258	1013	861	0.66796	240	9.92653e+08	3.11366e+09	0.00188466	9.84867e-05	4.13983e-07	2.76524e-07	147.587	94.9538	1.06114e+06	3.13432	2540	676	1818	1707	0.672047	438	1.52737e+09	5.88541e+09	0.00122486	3.07177e-05	4.31576e-07	2.90039e-07	137.633	84.9293	888960	3.04544	42	19	20	28	0.666667	261	488677	1.27904e+06	0.0922827	0.00462007	3.28371e-05	2.18914e-05	147.5	96.8116	4.59889e+06
25	1	0	987	220	740	688	0.697062	141	7.22516e+08	1.91624e+09	0.0022881	0.000125358	5.15071e-07	3.59036e-07	126.297	72.0721	596312	3.64253	2439	654	1718	1707	0.699877	375	1.24489e+09	5.321e+09	0.00132798	2.1272e-05	4.58372e-07	3.20804e-07	124.566	60.0541	442258	3.95679	19	12	6	12	0.631579	174	372844	889417	0.0964078	0.0046285	2.13623e-05	1.3492e-05	259.834	85.0312	7.0234e+06
25	2	0	920	200	704	642	0.697826	138	6.60327e+08	2.06516e+09	0.00242254	0.000113039	4.45485e-07	3.10871e-07	124.387	94.9538	952371	2.80226	2938	738	2137	2011	0.684479	489	1.47314e+09	6.23192e+09	0.00108589	2.4357e-05	4.71444e-07	3.22694e-07	124.566	74.5608	692843	3.22508	23	8	14	19	0.826087	162	343830	843486	0.102667	0.00504742	2.72678e-05	2.25256e-05	164.317	116.959	6.36554e+06
26	1	0	1187	287	874	814	0.685762	225	1.0241e+09	2.88523e+09	0.00198302	9.28102e-05	4.11405e-07	2.82126e-07	140.142	99.2589	1.15694e+06	2.91225	2391	551	1792	1657	0.693015	456	1.63706e+09	5.41822e+09	0.00124052	3.35597e-05	4.41288e-07	3.0582e-07	144.827	80.2615	813192	3.43503	40	17	21	25	0.625	339	614437	1.46651e+06	0.0804815	0.00420875	2.72757e-05	1.70473e-05	247.642	98.6464	6.60389e+06
26	2	0	1450	300	1131	1024	0.706207	255	1.02046e+09	3.09562e+09	0.00160677	8.81319e-05	4.68404e-07	3.3079e-07	138.723	109.295	1.40715e+06	2.76016	4142	949	3070	2886	0.696765	723	2.21048e+09	7.6978e+09	0.000741756	2.68192e-05	5.38076e-07	3.74912e-07	144.209	78.3009	773648	3.51899	37	14	19	21	0.567568	240	452029	1.02436e+06	0.0837936	0.00505863	3.612e-05	2.05006e-05	211.772	98.6464	5.53169e+06
27	1	0	1645	430	1160	1169	0.710638	231	8.77073e+08	2.90137e+09	0.00158855	6.96066e-05	5.66973e-07	4.02913e-07	126.228	79.4359	755913	3.13263	2812	744	1957	1971	0.700925	438	1.45494e+09	5.95582e+09	0.000957617	1.55441e-05	4.72143e-07	3.30937e-07	132.399	72.0721	655742	3.3	48	19	26	34	0.708333	360	675783	1.70054e+06	0.0543984	0.00444212	2.82263e-05	1.99936e-05	188.284	116.959	7.889e+06
27	2	0	1617	424	1142	1152	0.71243	306	8.97472e+08	2.94688e+09	0.00139223	7.15665e-05	5.48715e-07	3.90921e-07	124.387	90.0901	917028	2.8266	2462	651	1760	1674	0.679935	393	1.40928e+09	4.94343e+09	0.000886614	1.98981e-05	4.98034e-07	3.38631e-07	132.207	96.8343	1.0657e+06	2.64094	40	21	16	27	0.675	354	592001	1.56941e+06	0.0603818	0.00444092	2.54873e-05	1.7204e-05	191.092	92.5435	4.28116e+06
28	1	0	886	181	693	585	0.660271	126	6.81636e+08	2.20809e+09	0.00152786	7.53754e-05	4.01251e-07	2.64934e-07	143.709	102.268	1.24886e+06	2.83527	2273	614	1572	1559	0.685878	402	1.32422e+09	4.43569e+09	0.000786458	1.79641e-05	5.12434e-07	3.51467e-07	142.875	68.4722	612915	3.72343	14	8	5	10	0.714286	165	381963	850716	0.0679897	0.00411798	1.64567e-05	1.17548e-05	282.043	127.001	2.61188e+07
28	2	0	701	239	436	469	0.669044	207	9.91601e+08	3.58285e+09	0.00139076	5.71399e-05	1.95654e-07	1.30901e-07	146.226	121.6	1.91722e+06	2.49825	1352	440	799	917	0.678254	258	8.59437e+08	3.43891e+09	0.00160463	1.57137e-05	3.93148e-07	2.66654e-07	144.454	60.0541	498344	4.40994	44	20	21	31	0.704545	345	704066	1.75247e+06	0.0543685	0.0037244	2.51074e-05	1.76893e-05	258.268	111.693	8.01889e+06
29	1	0	505	143	343	345	0.683168	84	4.95007e+08	1.39171e+09	0.0028795	0.00013019	3.62862e-07	2.47896e-07	149.358	110.734	1.40858e+06	3.04191	2157	626	1428	1489	0.690311	327	9.7714e+08	3.18064e+09	0.00145872	2.33232e-05	6.78165e-07	4.68144e-07	125.904	60.0541	443357	3.94976	15	8	5	11	0.733333	93	265020	641643	0.107844	0.00490867	2.33775e-05	1.71435e-05	340.331	117.917	9.34862e+06
29	2	0	530	124	391	362	0.683019	54	4.88234e+08	1.63568e+09	0.00389077	9.82449e-05	3.24024e-07	2.21315e-07	125.781	133.408	1.44611e+06	2.24732	1916	571	1221	1344	0.701461	348	1.01134e+09	2.98991e+09	0.0018783	2.86808e-05	6.40823e-07	4.49512e-07	124.016	54.0541	350918	4.31268	12	3	9	8	0.666667	99	344375	824415	0.0958252	0.00454141	1.45558e-05	9.70385e-06	250.755	111.693	1.37456e+07
30	1	0	1507	244	1240	1044	0.692767	180	8.08855e+08	2.50054e+09	0.00203676	9.10595e-05	6.02669e-07	4.17509e-07	122.129	68.4722	484538	3.74277	3819	843	2925	2642	0.691804	594	2.10158e+09	7.37764e+09	0.000783906	2.2599e-05	5.17645e-07	3.58109e-07	130.892	68.4722	554834	3.7792	32	14	17	20	0.625	222	460940	1.1678e+06	0.078922	0.0040115	2.74019e-05	1.71262e-05	211.293	97.2369	5.56429e+06
30	2	0	942	242	664	633	0.671975	129	7.52018e+08	2.29551e+09	0.00206027	7.57328e-05	4.10366e-07	2.75756e-07	139.883	76.5111	633075	3.38609	1532	424	1049	1078	0.703655	307.5	9.21628e+08	4.14772e+09	0.00168111	2.16127e-05	3.69359e-07	2.59902e-07	132.052	68.4722	483880	3.6273	40	15	22	27	0.675	294	550445	1.58115e+06	0.076548	0.00326305	2.5298e-05	1.70761e-05	187.805	88.5205	4.81089e+06
31	1	0	1199	255	908	813	0.678065	174	7.31415e+08	2.64567e+09	0.00237075	8.55412e-05	4.53193e-07	3.07294e-07	131.184	60.0541	419277	4.2076	2604	736	1764	1797	0.690092	537	1.53181e+09	7.22812e+09	0.00113199	1.88236e-05	3.60259e-07	2.48612e-07	138.228	61.1781	496642	4.2713	26	15	8	16	0.615385	237	432217	1.02466e+06	0.0986399	0.00466074	2.53743e-05	1.56149e-05	187.709	66.7039	2.14276e+06
32	1	0	1313	225	1068	919	0.699924	162	7.90771e+08	2.62608e+09	0.00213116	9.16722e-05	4.99984e-07	3.49951e-07	120.858	60.0541	341836	4.10522	2192	512	1636	1538	0.701642	366	1.24141e+09	4.27189e+09	0.00135754	2.58698e-05	5.13122e-07	3.60028e-07	134.521	60.0541	435704	4.32206	34	14	17	21	0.617647	267	533743	1.08566e+06	0.0720202	0.0052536	3.13174e-05	1.93431e-05	203.092	100.056	4.28558e+06
32	2	0	924	207	706	617	0.667749	141	8.63326e+08	2.53946e+09	0.00233174	0.000106722	3.63857e-07	2.42965e-07	144.038	112.102	1.46701e+06	2.80226	1411	413	896	989	0.700921	252	8.46928e+08	4.09535e+09	0.00237689	1.85544e-05	3.44537e-07	2.41494e-07	122.252	54.0541	380919	3.99703	44	17	25	27	0.613636	273	629408	1.35116e+06	0.067339	0.00467895	3.25646e-05	1.99828e-05	230.667	119.085	1.28973e+07
33	1	0	1494	254	1211	1013	0.678046	198	8.58542e+08	2.93456e+09	0.00173346	9.08634e-05	5.09106e-07	3.45197e-07	133.882	74.5216	673655	3.27296	3988	645	3313	2813	0.705366	447	1.83046e+09	5.74047e+09	0.000813046	3.01283e-05	6.94717e-07	4.9003e-07	124.276	78.3009	679279	3.08062	28	12	11	22	0.785714	246	454936	1.22329e+06	0.0791678	0.00428451	2.28891e-05	1.79843e-05	246.285	82.4177	4.25294e+06
33	2	0	1273	188	1059	812	0.637863	177	7.75076e+08	2.38914e+09	0.00197645	0.000110309	5.32828e-07	3.39872e-07	138.37	78.3009	722621	3.71793	2865	765	1971	1992	0.695288	405	1.08495e+09	4.72706e+09	0.00141195	1.97396e-05	6.06084e-07	4.21403e-07	126.049	53.714	275570	5.23552	23	11	9	16	0.695652	198	361318	763085	0.104265	0.00568846	3.01408e-05	2.09675e-05	290.405	85.0312	4.23928e+06
34	1	0	576	197	365	390	0.677083	138	7.46583e+08	1.50095e+09	0.00228502	0.000153044	3.83757e-07	2.59836e-07	166.922	68.4722	698952	4.89944	1504	430	1013	1037	0.689495	430.5	1.27091e+09	4.75114e+09	0.00134231	1.94822e-05	3.16556e-07	2.18263e-07	155.498	68.4722	673584	4.36573	11	7	4	9	0.818182	426	435392	909420	0.0782388	0.00524473	1.20956e-05	9.89642e-06	731.02	158.202	2.95484e+07
34	2	0	550	151	381	366	0.665455	120	6.6636e+08	1.32668e+09	0.00555109	0.000171769	4.14568e-07	2.75876e-07	165.247	68.4722	709180	4.70339	1179	336	796	797	0.675997	387	9.77569e+08	3.60187e+09	0.0037839	4.51672e-05	3.2733e-07	2.21274e-07	146.019	68.4722	622481	4.36792	13	6	6	9	0.692308	108	334241	786286	0.175141	0.00490625	1.65334e-05	1.14462e-05	291.618	123.744	9.74198e+06
35	1	0	724	172	529	502	0.69337	117	6.03499e+08	1.81523e+09	0.00265636	0.000108726	3.98846e-07	2.76548e-07	145.925	89.9415	1.10078e+06	3.43775	2400	652	1700	1641	0.68375	426	1.48073e+09	5.77057e+09	0.00108265	1.67912e-05	4.15903e-07	2.84374e-07	142.217	87.5676	956596	3.02095	7	4	2	6	0.857143	108	245685	649117	0.134024	0.00477635	1.07839e-05	9.24333e-06	260.551	126.331	8.86559e+06
35	2	0	475	150	306	323	0.68	84	4.84045e+08	1.47492e+09	0.00271601	0.000128391	3.2205e-07	2.18994e-07	168.215	95.4239	1.1895e+06	3.95481	1927	649	1127	1332	0.69123	390	9.5343e+08	4.15046e+09	0.00137889	1.65002e-05	4.64286e-07	3.20928e-07	135.214	54.0541	357335	4.7231	18	6	11	13	0.722222	126	327682	717375	0.0887549	0.00560003	2.50915e-05	1.81216e-05	294.951	130.204	1.36646e+07
36	1	0	834	214	598	563	0.67506	171	7.53406e+08	2.89563e+09	0.00240857	8.38971e-05	2.8802e-07	1.94431e-07	142.409	86.9702	823863	3.24532	2041	509	1495	1403	0.687408	306	1.12111e+09	4.61272e+09	0.00161861	1.45765e-05	4.42472e-07	3.04159e-07	130.555	68.4722	596286	3.69165	23	12	11	16	0.695652	213	577423	1.18534e+06	0.070295	0.00517042	1.94037e-05	1.34982e-05	191.284	114.539	6.83389e+06
36	2	0	1088	345	708	751	0.690257	237	9.3852e+08	3.45686e+09	0.00224811	7.57378e-05	3.14736e-07	2.17249e-07	123.748	64.8803	472493	4.05003	1751	518	1121	1248	0.712736	222	7.31818e+08	3.14166e+09	0.00288309	2.09849e-05	5.57349e-07	3.97243e-07	117.342	42.4646	194462	4.98198	49	17	32	31	0.632653	327	717164	1.30827e+06	0.0761625	0.00576055	3.74542e-05	2.36955e-05	221.571	114.91	8.51272e+06
37	1	0	646	171	440	446	0.690402	96	4.65277e+08	2.14787e+09	0.00303474	6.56538e-05	3.00763e-07	2.07648e-07	130.737	60.0541	392666	4.48593	2573	645	1858	1801	0.699961	423	1.35094e+09	5.08289e+09	0.0010452	1.92637e-05	5.06208e-07	3.54326e-07	133.46	54.0541	392301	4.57057	20	12	5	15	0.75	132	317760	743490	0.107776	0.00482945	2.69002e-05	2.01751e-05	164.317	94.1854	4.37787e+06
37	2	0	1091	228	823	755	0.692026	123	5.38993e+08	2.27331e+09	0.00257063	6.4611e-05	4.79918e-07	3.32115e-07	124.566	72.0721	561569	3.63228	2891	647	2183	2002	0.692494	444	1.51785e+09	5.28667e+09	0.000912837	2.57633e-05	5.46847e-07	3.78688e-07	126.989	72.0721	638742	3.43424	39	16	20	29	0.74359	195	366728	867750	0.100884	0.00513462	4.49438e-05	3.34198e-05	172.792	97.2369	4.40982e+06
38	1	0	1112	293	776	754	0.678058	153	5.74451e+08	2.11609e+09	0.00237087	4.7261e-05	5.25498e-07	3.56318e-07	124.195	54.0541	286035	4.85525	2081	614	1381	1455	0.699183	396	1.17883e+09	5.96398e+09	0.00115534	1.57901e-05	3.48928e-07	2.43964e-07	125.691	54.0541	394802	4.28254	22	11	11	15	0.681818	180	395529	977908	0.0944587	0.00382244	2.2497e-05	1.53389e-05	148.809	94.007	4.96715e+06
38	2	0	1089	310	737	749	0.687787	123	4.86651e+08	1.8461e+09	0.00188391	4.74949e-05	5.89892e-07	4.0572e-07	128.196	54.0541	320526	4.81897	2056	526	1470	1440	0.700389	315	1.10087e+09	4.47243e+09	0.000832801	1.76809e-05	4.59705e-07	3.21972e-07	137.302	74.5216	680468	3.33999	25	13	11	19	0.76	144	280930	905761	0.104053	0.00350211	2.76011e-05	2.09768e-05	176.205	100.056	4.20648e+06
39	1	0	1511	298	1087	1093	0.723362	177	7.06437e+08	1.29085e+09	0.00217484	0.000129216	1.17055e-06	8.4673e-07	124.476	60.0541	381016	4.17623	3781	906	2762	2620	0.692938	642	1.97285e+09	3.4953e+09	0.000778765	5.1973e-05	1.08174e-06	7.49579e-07	130.098	74.5216	680179	3.42524	37	16	17	30	0.810811	297	580350	1.34618e+06	0.0778194	0.00462001	2.74852e-05	2.22853e-05	281.085	117.917	1.02515e+07
39	2	0	1134	219	888	809	0.713404	126	6.30995e+08	7.5757e+08	0.00208951	0.000216329	1.49689e-06	1.06789e-06	122.445	82.9078	691099	2.80226	2718	619	2049	1901	0.699411	378	1.32538e+09	3.05856e+09	0.000994785	3.9788e-05	8.88654e-07	6.21535e-07	124.387	79.4426	752474	2.96234	36	13	22	26	0.722222	174	416146	791448	0.0794354	0.00583812	4.54863e-05	3.28512e-05	258.268	117.438	1.0309e+07
40	1	0	1662	282	1346	1156	0.695548	216	8.15726e+08	3.19994e+09	0.00183127	6.38886e-05	5.19385e-07	3.61257e-07	122.527	73.3865	600617	3.08894	2465	715	1666	1709	0.693306	435	1.38066e+09	5.64984e+09	0.00108196	2.24594e-05	4.36295e-07	3.02486e-07	126.001	72.0721	655353	3.37649	33	14	14	25	0.757576	252	451670	1.37571e+06	0.0911673	0.00403321	2.39875e-05	1.81724e-05	164.701	105.468	7.47021e+06
40	2	0	2000	329	1632	1402	0.701	174	6.47188e+08	2.65045e+09	0.00189205	7.28487e-05	7.5459e-07	5.28967e-07	120.488	60.0541	366158	3.89067	5427	1022	4337	3869	0.712917	537	1.84732e+09	6.3413e+09	0.000662859	2.68138e-05	8.55819e-07	6.10128e-07	119.764	68.4722	472463	3.40341	36	14	20	26	0.722222	207	361141	1.01281e+06	0.0896659	0.00457492	3.55447e-05	2.56712e-05	194.092	97.2369	7.53777e+06
[truncated: 17 more columns]
