# Supplementary material for: Dermal features derived from optoacoustic tomograms via machine learning correlate microangiopathy phenotypes with diabetes stage
Source: Nat Biomed Eng. 2023 Dec 4;7(12):1667–82. doi: 10.1038/s41551-023-01151-w (PMC10727986; doi:10.1038/s41551-023-01151-w)
Supplement: Supplementary file 4 — Importances of the features for the diabetes detection problem. [file 41551_2023_1151_MOESM4_ESM.xlsx]

## Sheet: importances_features.csv
Feature	Scale of detail	Importance	Importance-relative
2D ED/SVP Number of vessels	mesoscale	0.054	1
2D ED/SVP Number of junctions	mesoscale	0.05	0.924
2D DE Number of j2j branches	mesoscale	0.047	0.859
2D ED/SVP Number of j2j branches	mesoscale	0.044	0.806
3D DE Layer thickness	macroscale	0.041	0.75
3D DE Total area of vessels	macroscale	0.04	0.737
2D DE Layer area	macroscale	0.038	0.711
2D DE Average vessel length	microscale	0.038	0.696
2D ED/SVP Number of j2e branches	mesoscale	0.035	0.648
3D ED/SVP Number of j2e branches	mesoscale	0.033	0.61
3D ED/SVP Number of vessels	mesoscale	0.033	0.605
3D ED/SVP Layer thickness	macroscale	0.032	0.597
3D DE Number of vessels	mesoscale	0.031	0.572
3D ED/SVP Total area of vessels	macroscale	0.031	0.564
3D DE Layer area	macroscale	0.03	0.559
3D ED/SVP Number of junctions	mesoscale	0.03	0.547
2D DE Average vessel area	microscale	0.029	0.541
3D ED/SVP Number of j2j branches	mesoscale	0.028	0.524
2D DE Total area of vessels	macroscale	0.028	0.514
3D DE Number of junctions	mesoscale	0.028	0.513
3D DE Number of j2j branches	mesoscale	0.028	0.51
2D ED/SVP Total area of vessels	macroscale	0.027	0.49
3D ED/SVP Layer area	macroscale	0.026	0.489
3D DE Average vessel volume	microscale	0.026	0.478
2D ED/SVP Average vessel area	microscale	0.025	0.466
2D ED/SVP Layer area	macroscale	0.024	0.446
3D DE Number of j2e branches	mesoscale	0.023	0.43
2D DE Layer thickness	macroscale	0.023	0.43
2D ED/SVP Layer thickness	macroscale	0.023	0.428
3D ED/SVP Average vessel volume	microscale	0.022	0.409
3D DE Average vessel diameter	microscale	0.019	0.344
3D ED/SVP Average vessel diameter	microscale	0.015	0.269
2D DE Junction density		0	0
2D DE Vascular density		0	0
2D DE Junctions-to-vessels ratio		0	0
2D DE Average vessel diameter		0	0
2D DE Vasculature intensity		0	0
2D DE Number of junctions		0	0
3D ED/SVP Junctions-to-vessels ratio		0	0
2D ED/SVP Average vessel diameter		0	0
2D DE Number of j2e branches		0	0
2D DE Number of vessels		0	0
2D ED/SVP Vascular length-to-width ratio		0	0
2D DE Layer intensity		0	0
3D ED/SVP Junction density		0	0
2D ED/SVP Average vessel length		0	0
3D DE Junction density		0	0
3D ED/SVP Vascular length-to-width ratio		0	0
3D DE Junctions-to-vessels ratio		0	0
3D ED/SVP Vascular density		0	0
3D ED/SVP Layer intensity		0	0
3D DE Vasculature intensity		0	0
3D DE Layer intensity		0	0
3D DE Vascular density		0	0
3D DE Average vessel length		0	0
2D ED/SVP Junction density		0	0
3D DE Vascular length-to-width ratio		0	0
3D ED/SVP Vasculature intensity		0	0
2D ED/SVP Junctions-to-vessels ratio		0	0
3D ED/SVP Average vessel length		0	0
2D ED/SVP Vasculature intensity		0	0
2D ED/SVP Layer intensity		0	0
2D ED/SVP Vascular density		0	0
2D DE Vascular length-to-width ratio		0	0
