# Supplementary material for: Dermal features derived from optoacoustic tomograms via machine learning correlate microangiopathy phenotypes with diabetes stage
Source: Nat Biomed Eng. 2023 Dec 4;7(12):1667–82. doi: 10.1038/s41551-023-01151-w (PMC10727986; doi:10.1038/s41551-023-01151-w)
Supplement: Supplementary file 5 — Feature values for the independent test dataset. [file 41551_2023_1151_MOESM5_ESM.xlsx]

## Sheet: Sheet1
case	disease	3D ED/SVP Number of vessels	3D ED/SVP Number of j2e branches	3D ED/SVP Number of j2j branches	3D ED/SVP Number of junctions	3D ED/SVP Junctions-to-vessels ratio	3D ED/SVP Layer thickness	3D ED/SVP Total area of vessels	3D ED/SVP Layer area	3D ED/SVP Vasculature intensity	3D ED/SVP Layer intensity	3D ED/SVP Vascular density	3D ED/SVP Junction density	3D ED/SVP Average vessel length	3D ED/SVP Average vessel diameter	3D ED/SVP Average vessel volume	3D ED/SVP Vascular length-to-width ratio	3D DE Number of vessels	3D DE Number of j2e branches	3D DE Number of j2j branches	3D DE Number of junctions	3D DE Junctions-to-vessels ratio	3D DE Layer thickness	3D DE Total area of vessels	3D DE Layer area	3D DE Vasculature intensity	3D DE Layer intensity	3D DE Vascular density	3D DE Junction density	3D DE Average vessel length	3D DE Average vessel diameter	3D DE Average vessel volume	3D DE Vascular length-to-width ratio	2D ED/SVP Number of vessels	2D ED/SVP Number of j2e branches	2D ED/SVP Number of j2j branches	2D ED/SVP Number of junctions	2D ED/SVP Junctions-to-vessels ratio	2D ED/SVP Layer thickness	2D ED/SVP Total area of vessels	2D ED/SVP Layer area	2D ED/SVP Vasculature intensity	2D ED/SVP Layer intensity	2D ED/SVP Vascular density	2D ED/SVP Junction density	2D ED/SVP Average vessel length	2D ED/SVP Average vessel diameter	2D ED/SVP Average vessel area	2D ED/SVP Vascular length-to-width ratio
IND001	1	1281	622	609	894	0.697892	216	7.61629e+08	1.97811e+09	-5.67949e-21	1.07084e-19	6.47589e-07	4.51947e-07	109.642	84.303	709460	2.52495	1931	742	1099	1321	0.684102	273	7.12746e+08	1.70199e+09	-6.06902e-21	9.45177e-20	1.13456e-06	7.76151e-07	112.114	48.4123	285635	3.80392	17	12	2	11	0.647059	300	586864	1.64714e+06	1.82742e-15	9.96314e-17	1.03209e-05	6.67823e-06	211.788	150.081	1.03486e+07	1.62496
IND002	1	2069	310	1732	1459	0.705172	159	4.12031e+08	1.42863e+09	2.33261e-20	2.2305e-18	1.44824e-06	1.02126e-06	119.039	46.166	253935	4.24	5410	809	4517	3894	0.719778	354	7.70489e+08	2.7642e+09	1.2474e-20	3.85023e-19	1.95716e-06	1.40872e-06	101.067	37.9777	152212	4.5739	31	11	17	20	0.645161	195	339724	909270	2.48828e-15	1.90447e-16	3.40933e-05	2.19957e-05	315.201	97.2369	8.95914e+06	3.14114
IND003	1	1764	539	1090	1270	0.719955	106.5	3.67249e+08	2.31189e+09	6.45403e-22	1.10318e-20	7.63012e-07	5.49334e-07	109.305	27.024	79153	7.08136	1359	569	511	1028	0.756439	60	1.63518e+08	1.96177e+09	1.44952e-21	2.13019e-21	6.92741e-07	5.24016e-07	96.4063	12.012	19270.9	12.5242	23	10	11	14	0.608696	204	488941	1.21142e+06	7.78853e-17	2.60652e-18	1.8986e-05	1.15567e-05	174.5	119.085	6.44312e+06	2.08755
IND004	0	1021	197	787	671	0.657199	114	4.0314e+08	1.61748e+09	0.00296942	8.16135e-05	6.31228e-07	4.14842e-07	120.5	73.3865	560556	2.93518	3349	754	2528	2328	0.695133	396	1.24684e+09	4.08176e+09	0.000960102	2.74384e-05	8.20479e-07	5.70342e-07	117.585	68.2441	416572	3.4479	24	9	13	17	0.708333	147	305182	595805	0.0993727	0.00673064	4.02816e-05	2.85328e-05	305.435	111.693	1.06736e+07	2.51606
IND005	0	547	167	361	388	0.709324	99	4.40721e+08	1.58285e+09	0.00267858	8.06931e-05	3.45579e-07	2.45127e-07	126.228	89.9415	879270	2.96027	2211	637	1503	1517	0.686115	463.5	1.53056e+09	5.79482e+09	0.00077129	1.9013e-05	3.81548e-07	2.61786e-07	132.53	84.9293	916939	2.95076	10	2	5	8	0.8	75	258703	899267	0.103606	0.00306606	1.11202e-05	8.89613e-06	469.177	116.959	2.5246e+07	3.21547
IND006	0	2628	553	1970	1852	0.704718	297	9.48252e+08	3.90187e+09	0.00199083	6.81641e-05	6.73523e-07	4.74644e-07	120.488	53.714	272058	4.59119	3478	963	2421	2424	0.696952	384	1.27478e+09	4.34776e+09	0.00148089	3.58662e-05	7.99952e-07	5.57529e-07	117.534	42.4646	199338	5.02641	72	27	40	53	0.736111	387	634314	1.6821e+06	0.0731116	0.00441964	4.28037e-05	3.15083e-05	188.188	74.5773	3.34118e+06	3.00337
IND007	0	949	217	692	673	0.709168	99	3.97387e+08	1.95341e+09	0.00318593	6.00346e-05	4.85817e-07	3.44526e-07	119.004	60.0541	346904	3.90537	3267	778	2314	2306	0.705846	387	1.27228e+09	5.36048e+09	0.000995096	2.15442e-05	6.0946e-07	4.30185e-07	121.984	54.0541	328176	4.09219	28	15	10	16	0.571429	201	353887	729915	0.0827573	0.00559222	3.83606e-05	2.19204e-05	232.293	97.2369	7.2623e+06	2.20753
IND008	0	1646	319	1308	1139	0.691981	210	7.81339e+08	2.89428e+09	0.00211785	8.61629e-05	5.68707e-07	3.93534e-07	125.691	58.7341	403702	4.28437	2367	584	1730	1640	0.69286	297	9.11295e+08	2.4344e+09	0.00181583	3.59173e-05	9.72314e-07	6.73678e-07	124.208	54.0541	335309	4.48011	42	16	22	28	0.666667	273	490668	1.07829e+06	0.0742043	0.00511255	3.89506e-05	2.59671e-05	262.13	77.1907	2.89539e+06	3.41666
IND009	0	1113	218	866	783	0.703504	132	5.83946e+08	2.10647e+09	0.00233501	0.000103153	5.28372e-07	3.71712e-07	122.341	65.4767	438415	3.82925	3323	694	2569	2367	0.712308	408	1.32507e+09	5.34912e+09	0.00102902	2.94729e-05	6.21223e-07	4.42503e-07	124.208	74.5216	627166	3.24955	45	15	22	33	0.733333	381	525727	765436	0.0613104	0.00749558	5.87901e-05	4.31127e-05	179.892	85.0312	4.0675e+06	2.73289
IND010	1	1064	211	827	766	0.719925	106.5	4.4456e+08	1.69817e+09	0.00173123	6.70087e-05	6.26558e-07	4.51075e-07	126.049	72.0721	637517	3.54476	3061	677	2333	2132	0.696504	492	1.58604e+09	4.91923e+09	0.000485255	2.2487e-05	6.22251e-07	4.33401e-07	132.434	89.9415	949285	2.78697	15	6	8	12	0.8	90	239154	541944	0.0740969	0.00489828	2.76781e-05	2.21425e-05	217.867	111.693	9.50852e+06	2.72587
IND011	1	822	176	631	568	0.690998	84	4.37807e+08	1.36351e+09	0.00148617	7.33922e-05	6.02856e-07	4.16572e-07	126.871	60.0541	419396	3.94976	1325	437	825	917	0.692075	228	9.29986e+08	2.60646e+09	0.000699641	1.94832e-05	5.08353e-07	3.51819e-07	133.737	75.7351	723360	3.24249	10	6	2	7	0.7	129	271894	575395	0.0824681	0.005272	1.73794e-05	1.21655e-05	106.334	75.8676	2.14276e+06	2.27288
[truncated: 16 more columns]
