# Supplementary material for: Dermal features derived from optoacoustic tomograms via machine learning correlate microangiopathy phenotypes with diabetes stage
Source: Nat Biomed Eng. 2023 Dec 4;7(12):1667–82. doi: 10.1038/s41551-023-01151-w (PMC10727986; doi:10.1038/s41551-023-01151-w)
Supplement: Supplementary file 6 — Microangiopathy score per patient for the diabetes detection problem. [file 41551_2023_1151_MOESM6_ESM.xlsx]

## Sheet: Sheet1
ID	disease	microangiopathy_score
1	0	0.58
2	0	0.63
3	0	0.72
4	0	0.51
5	0	0.65
6	0	0.73
7	0	0.65
8	0	0.35
9	0	0.39
10	0	0.39
11	0	0.67
12	0	0.43
13	0	0.35
14	0	0.19
15	0	0.28
16	0	0.29
17	0	0.16
18	0	0.33
19	0	0.46
20	0	0.51
21	0	0.58
22	0	0.56
23	0	0.59
24	0	0.51
25	0	0.735
26	0	0.53
27	0	0.51
28	0	0.56
29	0	0.6
30	0	0.575
31	0	0.89
32	0	0.57
33	0	0.69
34	0	0.74
35	0	0.59
36	0	0.715
37	0	0.49
38	0	0.725
39	0	0.54
40	0	0.545
41	1	0.88
42	1	0.76
43	1	0.78
44	1	0.72
45	1	0.71
46	1	0.79
47	1	0.875
48	1	0.34
49	1	0.47
50	1	0.42
51	1	0.81
52	1	0.88
53	1	0.845
54	1	0.65
55	1	0.75
56	1	0.71
57	1	0.66
58	1	0.715
59	1	0.755
60	1	0.76
61	1	0.85
62	1	0.77
63	1	0.84
64	1	0.66
65	1	0.895
66	1	0.795
67	1	0.62
68	1	0.78
69	1	0.715
70	1	0.835
71	1	0.835
72	1	0.795
73	1	0.905
74	1	0.68
75	1	0.885
76	1	0.596667
77	1	0.74
78	1	0.7
79	1	0.55
80	1	0.745
81	1	0.72
82	1	0.65
83	1	0.77
84	1	0.505
85	1	0.78
86	1	0.695
87	1	0.715
88	1	0.815
89	1	0.77
90	1	0.655
91	1	0.82
92	1	0.563333
93	1	0.875
94	1	0.55
95	1	0.8
96	1	0.67
97	1	0.73
98	1	0.79
99	1	0.86
100	1	0.93
101	1	0.87
102	1	0.755
103	1	0.765
104	1	0.6
105	1	0.29
106	1	0.8
107	1	0.73
108	1	0.7
109	1	0.82
110	1	0.815
111	1	0.755
112	1	0.67
113	1	0.595
114	1	0.56
115	1	0.795
